# Supplementary material for: How robust are estimates of key parameters in standard viral dynamic models?
Source: PLoS Comput Biol. 2024 Apr 16;20(4):e1011437. doi: 10.1371/journal.pcbi.1011437 (PMC11051641; doi:10.1371/journal.pcbi.1011437)
Supplement: S1 Data — (XLSX) [file pcbi.1011437.s003.xlsx]

## Sheet: Viral load Fig 3
ID	Time pre/post peak viral load	Log10 Viral load	Censoring	tinf estimated	time_adjusted
87	-3.89792	2.65761	1	5.5	1.60208
87	-3.04722	3.56522	0	5.5	2.45278
87	-1.97014	4.28167	0	5.5	3.52986
87	-0.922917	5.35821	0	5.5	4.57708
87	0	7.67463	0	5.5	5.5
87	1.01042	5.33965	0	5.5	6.51042
87	1.93542	3.54294	0	5.5	7.43542
87	3.10208	2.7077	0	5.5	8.60208
87	5.10208	2.65761	1	5.5	10.6021
219	-4	2.65761	1	5.7	1.7
219	-3	4.70486	0	5.7	2.7
219	-1.80069	4.75684	0	5.7	3.89931
219	-1	6.97674	0	5.7	4.7
219	0	8.65466	0	5.7	5.7
219	1	2.80793	0	5.7	6.7
219	2	6.03384	0	5.7	7.7
219	3	5.40647	0	5.7	8.7
219	4	6.1452	0	5.7	9.7
219	5.14514	4.66403	0	5.7	10.8451
219	6	4.99813	0	5.7	11.7
219	7.16806	4.33736	0	5.7	12.8681
219	8	4.0478	0	5.7	13.7
219	9.15417	3.4093	0	5.7	14.8542
219	9.41667	2.65761	1	5.7	15.1167
219	9.41667	2.65761	1	5.7	15.1167
219	10	3.09377	0	5.7	15.7
219	10.6188	3.78424	0	5.7	16.3188
219	11.1604	2.88959	0	5.7	16.8604
219	12.0715	2.65761	1	5.7	17.7715
219	12.0715	2.65761	1	5.7	17.7715
219	12.625	2.95641	0	5.7	18.325
219	13.625	2.65761	1	5.7	19.325
283	-6.97569	2.65761	1	8	1.02431
283	-5.98194	3.89189	0	8	2.01806
283	-4.98611	5.95217	0	8	3.01389
283	-3.67431	5.30253	0	8	4.32569
283	0	7.57812	0	8	8
283	0.931944	5.08722	0	8	8.93194
283	2.03194	3.94015	0	8	10.0319
283	2.98542	4.63062	0	8	10.9854
283	4.32014	2.65761	1	8	12.3201
283	4.32014	2.65761	1	8	12.3201
283	5.03125	4.31508	0	8	13.0312
283	6.02847	2.65761	1	8	14.0285
285	-3.51389	2.65761	1	5.9	2.38611
285	-2.94167	6.51271	0	5.9	2.95833
285	-2.50903	2.97498	0	5.9	3.39097
285	-1.98611	7.05841	0	5.9	3.91389
285	-1.52222	5.90762	0	5.9	4.37778
285	-0.959722	6.77257	0	5.9	4.94028
285	-0.539583	7.88623	0	5.9	5.36042
285	0	8.19063	0	5.9	5.9
285	1.04375	7.64493	0	5.9	6.94375
285	2.04236	7.44076	0	5.9	7.94236
285	3.04792	4.01068	0	5.9	8.94792
285	4.36597	3.52067	0	5.9	10.266
285	5.10278	3.96242	0	5.9	11.0028
285	6.07917	3.59491	0	5.9	11.9792
285	7.35278	2.86732	0	5.9	13.2528
285	8.35556	2.8302	0	5.9	14.2556
285	9.37014	2.87475	0	5.9	15.2701
285	10.4014	2.65761	1	5.9	16.3014
293	-4.53125	2.65761	1	5.4	0.86875
293	-3.94931	3.0121	0	5.4	1.45069
293	-3.52639	2.76709	0	5.4	1.87361
293	-2.96319	2.91929	0	5.4	2.43681
293	-2.54236	2.65761	1	5.4	2.85764
293	-2.54236	2.65761	1	5.4	2.85764
293	-1.98194	6.16005	0	5.4	3.41806
293	-1.5625	6.56839	0	5.4	3.8375
293	-1.01944	7.67463	0	5.4	4.38056
293	0	8.98504	0	5.4	5.4
293	1.00556	6.39763	0	5.4	6.40556
293	2.02222	4.94987	0	5.4	7.42222
293	3.02361	4.76055	0	5.4	8.42361
293	3.37778	5.01298	0	5.4	8.77778
293	4.07986	5.30253	0	5.4	9.47986
293	5.05694	3.98841	0	5.4	10.4569
293	6.32569	2.69656	0	5.4	11.7257
293	7.32292	2.65761	1	5.4	12.7229
293	8.34931	2.65761	1	5.4	13.7493
293	9.37847	3.08263	0	5.4	14.7785
293	10.4153	3.21256	0	5.4	15.8153
293	11.3889	2.65761	1	5.4	16.7889
315	-7.14583	2.65761	1	7.5	0.354167
315	-6.10417	2.81535	0	7.5	1.39583
315	-5.10417	4.28167	0	7.5	2.39583
315	0	6.53498	0	7.5	7.5
315	3.97847	3.33135	0	7.5	11.4785
315	5.01806	4.45243	0	7.5	12.5181
315	6.02014	3.54294	0	7.5	13.5201
315	6.91111	2.93043	0	7.5	14.4111
315	8.00833	3.47241	0	7.5	15.5083
315	8.89444	2.87103	0	7.5	16.3944
315	10.0285	2.82649	0	7.5	17.5285
315	10.9938	2.65761	1	7.5	18.4937
407	-5.38611	2.65761	1	6.4	1.01389
407	-4.38611	3.27195	0	6.4	2.01389
407	-3.91736	5.33965	0	6.4	2.48264
407	-3.38611	3.47612	0	6.4	3.01389
407	0	7.6338	0	6.4	6.4
407	1.10139	6.88022	0	6.4	7.50139
407	2.06042	6.55355	0	6.4	8.46042
407	3.13333	5.25798	0	6.4	9.53333
407	4.09375	5.23942	0	6.4	10.4938
407	5.26042	4.61206	0	6.4	11.6604
407	6.17639	3.53552	0	6.4	12.5764
407	6.90486	2.65761	1	6.4	13.3049
407	6.90486	2.65761	1	6.4	13.3049
407	8.00139	2.76709	0	6.4	14.4014
407	8.90486	3.74711	0	6.4	15.3049
407	9.92431	3.94015	0	6.4	16.3243
407	11.0181	2.65761	1	6.4	17.4181
439	-6.48403	2.65761	1	6.6	0.115972
439	-5.48403	3.47612	0	6.6	1.11597
439	-4.59028	2.65761	1	6.6	2.00972
439	-4.59028	2.65761	1	6.6	2.00972
439	-4.48403	4.51554	0	6.6	2.11597
439	-1.09931	8.36139	0	6.6	5.50069
439	0	9.55301	0	6.6	6.6
439	0.959028	8.98875	0	6.6	7.55903
439	2.03472	7.63751	0	6.6	8.63472
439	3.02153	5.46216	0	6.6	9.62153
439	4.10694	4.30395	0	6.6	10.7069
439	5.08403	3.02323	0	6.6	11.684
439	6.01042	3.55779	0	6.6	12.6104
439	7.01528	2.65761	1	6.6	13.6153
496	-4.99931	2.65761	1	6.5	1.50069
496	-4.04931	4.20743	0	6.5	2.45069
496	-2.69444	6.13778	0	6.5	3.80556
496	-1.65417	6.54612	0	6.5	4.84583
496	0	8.03843	0	6.5	6.5
496	1.01458	4.56009	0	6.5	7.51458
496	2.00139	3.92901	0	6.5	8.50139
496	3.01875	4.41531	0	6.5	9.51875
496	3.98194	5.12806	0	6.5	10.4819
496	5.04097	3.29051	0	6.5	11.541
496	5.98264	3.83992	0	6.5	12.4826
496	6.98333	3.22741	0	6.5	13.4833
496	8.03403	2.8302	0	6.5	14.534
496	9.32361	2.65761	1	6.5	15.8236
615	-4.46111	2.65761	1	6	1.53889
615	-2.93958	2.74853	0	6	3.06042
615	-2.39931	4.82737	0	6	3.60069
615	-1.94236	6.36793	0	6	4.05764
615	-1.46181	7.87138	0	6	4.53819
615	-0.975	8.84769	0	6	5.025
615	-0.322222	8.2723	0	6	5.67778
615	0	9.06671	0	6	6
615	0.520139	4.42274	0	6	6.52014
615	1.10208	7.31455	0	6	7.10208
615	1.51806	5.87792	0	6	7.51806
615	1.96111	4.8979	0	6	7.96111
615	2.52431	3.76568	0	6	8.52431
615	3.66875	5.28026	0	6	9.66875
615	4.58472	3.71742	0	6	10.5847
615	5.54097	3.52809	0	6	11.541
615	6.52014	3.55408	0	6	12.5201
615	7.56528	2.65761	1	6	13.5653
615	9.57569	2.65761	1	6	15.5757
615	10.5278	2.8599	0	6	16.5278
615	12.5437	2.65761	1	6	18.5437
657	-5.63472	2.65761	1	5.6	-0.0347222
657	-4.68681	2.80793	0	5.6	0.913194
657	-4.05347	3.00467	0	5.6	1.54653
657	-2.65139	3.82507	0	5.6	2.94861
657	-1.63264	4.14432	0	5.6	3.96736
657	-0.723611	3.33135	0	5.6	4.87639
657	0	7.92335	0	5.6	5.6
657	0.95625	7.20689	0	5.6	6.55625
657	2.97639	5.24685	0	5.6	8.57639
657	3.89514	3.30907	0	5.6	9.49514
657	9.99861	2.65761	1	5.6	15.5986
777	-7.02014	2.65761	1	7.3	0.279861
777	-5.97569	3.46499	0	7.3	1.32431
777	-5.73403	3.19771	0	7.3	1.56597
777	0	8.61011	0	7.3	7.3
777	1.00208	7.52243	0	7.3	8.30208
777	2	7.62637	0	7.3	9.3
777	3.00208	5.42503	0	7.3	10.3021
777	4.00208	3.75454	0	7.3	11.3021
777	4.31944	2.69656	0	7.3	11.6194
777	5.00347	4.03667	0	7.3	12.3035
777	6.00347	2.82649	0	7.3	13.3035
777	7.29167	2.65761	1	7.3	14.5917
777	9.30069	2.65761	1	7.3	16.6007
777	9.91667	3.17915	0	7.3	17.2167
777	10.3833	3.21256	0	7.3	17.6833
777	11.4007	2.65761	1	7.3	18.7007
1368	-3.95278	2.65761	1	5.3	1.34722
1368	-2.95278	3.41673	0	5.3	2.34722
1368	-1.95972	4.45243	0	5.3	3.34028
1368	-0.940278	5.2617	0	5.3	4.35972
1368	0	6.36422	0	5.3	5.3
1368	1.00972	5.92989	0	5.3	6.30972
1368	2.04236	4.66774	0	5.3	7.34236
1368	3.13611	6.33081	0	5.3	8.43611
1368	3.56944	5.78141	0	5.3	8.86944
1368	4.06181	3.39074	0	5.3	9.36181
1368	5.05556	3.60976	0	5.3	10.3556
1368	7.09722	2.65761	1	5.3	12.3972
1375	-6.94306	2.65761	1	7.2	0.256944
1375	-5.88889	2.90816	0	7.2	1.31111
1375	-4.94653	3.66173	0	7.2	2.25347
1375	-3.95208	4.51554	0	7.2	3.24792
1375	-2.95347	6.19346	0	7.2	4.24653
1375	-1.96389	7.30712	0	7.2	5.23611
1375	-0.940278	7.66721	0	7.2	6.25972
1375	0	7.67834	0	7.2	7.2
1375	1.00694	6.01899	0	7.2	8.20694
1375	2.03889	5.35821	0	7.2	9.23889
1375	3.13194	3.45385	0	7.2	10.3319
1375	3.56944	4.18887	0	7.2	10.7694
1375	4.06319	3.69143	0	7.2	11.2632
1375	6.99375	2.84876	0	7.2	14.1937
1375	8.03125	2.65761	1	7.2	15.2312
1628	-3	2.65761	1	5.4	2.4
1628	-2	4.49327	0	5.4	3.4
1628	-0.878472	6.04126	0	5.4	4.52153
1628	0	8.65466	0	5.4	5.4
1628	0.995139	7.70062	0	5.4	6.39514
1628	1.99861	4.8979	0	5.4	7.39861
1628	3.04236	3.8028	0	5.4	8.44236
1628	4.03819	2.65761	1	5.4	9.43819
1647	-2.98542	2.65761	1	5.4	2.41458
1647	-2.05347	3.78052	0	5.4	3.34653
1647	-1	8.14608	0	5.4	4.4
1647	0	8.28715	0	5.4	5.4
1647	1	7.60039	0	5.4	6.4
1647	2	3.78424	0	5.4	7.4
1647	3.01875	4.13318	0	5.4	8.41875
1647	4	3.85848	0	5.4	9.4
1647	4.53333	4.22228	0	5.4	9.93333
1647	5.99097	3.18657	0	5.4	11.391
1647	6.54653	3.72855	0	5.4	11.9465
1647	7.62431	2.65761	1	5.4	13.0243
737	-8	2.65761	1	6.8	-1.2
737	-6	2.87923	0	6.8	0.8
737	-4	3.82114	0	6.8	2.8
737	-2	5.73265	0	6.8	4.8
737	0	6.92388	0	6.8	6.8
737	1	6.00968	0	6.8	7.8
737	5	3.99567	0	6.8	11.8
737	7	5.92657	0	6.8	13.8
737	9	3.461	0	6.8	15.8
737	11	2.65761	1	6.8	17.8
737	12	2.65761	1	6.8	18.8
737	13	2.81541	0	6.8	19.8
737	14	2.65761	1	6.8	20.8
755	-2	4.92926	0	5.7	3.7
755	-1	7.06239	0	5.7	4.7
755	0	8.22592	0	5.7	5.7
755	6	5.89886	0	5.7	11.7
755	8	4.79074	0	5.7	13.7
755	10	3.15626	0	5.7	15.7
755	11	4.18128	0	5.7	16.7
755	12	2.65761	1	5.7	17.7
942	-4	2.65761	1	5.7	1.7
942	-2	5.15088	0	5.7	3.7
942	0	7.31172	0	5.7	5.7
942	3	3.07316	0	5.7	8.7
942	5	4.34195	0	5.7	10.7
942	6	4.54419	0	5.7	11.7
942	8	2.65761	1	5.7	13.7
1273	-6	2.65761	1	5.7	-0.3
1273	-4	3.21167	0	5.7	1.7
1273	-2	4.70763	0	5.7	3.7
1273	-1	5.20906	0	5.7	4.7
1273	0	8.83538	0	5.7	5.7
1273	4	5.2894	0	5.7	9.7
1273	5	5.01237	0	5.7	10.7
1273	10	2.65761	1	5.7	15.7
1740	-5	2.65761	1	5.7	0.7
1740	-4	4.3752	0	5.7	1.7
1740	-3	3.14911	0	5.7	2.7
1740	0	5.96812	0	5.7	5.7
1740	1	5.18099	0	5.7	6.7
1740	2	4.18128	0	5.7	7.7
1740	3	3.62722	0	5.7	8.7
1740	4	3.13057	0	5.7	9.7
1740	6	2.92294	0	5.7	11.7
1740	7	2.65761	1	5.7	12.7
2349	-9	2.65761	1	9.8	0.8
2349	-8	2.84137	0	9.8	1.8
2349	-7	5.71048	0	9.8	2.8
2349	-3	4.83245	0	9.8	6.8
2349	-2	4.44445	0	9.8	7.8
2349	-1	4.65077	0	9.8	8.8
2349	0	5.9967	0	9.8	9.8
2349	1	4.65223	0	9.8	10.8
2349	2	4.18128	0	9.8	11.8
2463	-6	2.65761	1	9.8	3.8
2463	-4	3.9735	0	6.3	2.3
2463	0	8.18159	0	6.3	6.3
2463	3	6.82969	0	6.3	9.3
2463	6	3.49394	0	6.3	12.3
2463	9	2.65761	1	6.3	15.3
3485	-11	2.65761	1	9	-2
3485	-7	5.12318	0	9	2
3485	0	6.17589	0	9	9
3485	3	4.01674	0	9	12
3485	6	4.5054	0	9	15
3485	9	3.51363	0	9	18
3485	11	3.23068	0	9	20
3485	13	2.65761	1	9	22
3491	-9	2.65761	1	6.7	-2.3
3491	-5	3.73803	0	6.7	1.7
3491	-4	4.07323	0	6.7	2.7
3491	0	7.26739	0	6.7	6.7
3491	3	6.24515	0	6.7	9.7
3491	6	4.77689	0	6.7	12.7
3491	9	3.57181	0	6.7	15.7
3491	11	2.65761	1	6.7	17.7

## Sheet: Fig 3 and S1
ID	time (Fig S1)	time_adj (Fig 2)	Target cells	Refractory cells	Eclipse cells	Infected cells	Virus
87	-5.48371	0	80000000	0	1	0	0
87	-5.38371	0.1	8e+07	21.5787	0.722916	0.29237	1.76453
87	-5.28371	0.2	7.99999e+07	72.8369	0.713552	0.46921	4.44858
87	-5.18371	0.3	7.99999e+07	146.235	0.894674	0.638877	7.01946
87	-5.08371	0.4	7.99998e+07	244.937	1.20569	0.8572	9.81975
87	-4.98371	0.5	7.99996e+07	377.61	1.6395	1.15576	13.3507
87	-4.88371	0.6	7.99994e+07	556.772	2.22552	1.56348	18.071
87	-4.78371	0.7	7.99992e+07	799.234	3.01662	2.11739	24.4638
87	-4.68371	0.8	7.99989e+07	1127.57	4.08683	2.8682	33.1316
87	-4.58371	0.9	7.99984e+07	1572.27	5.53606	3.88534	44.878
87	-4.48371	1	7.99978e+07	2174.59	7.49908	5.26312	60.7915
87	-4.38371	1.1	7.9997e+07	2990.42	10.1582	7.12943	82.3482
87	-4.28371	1.2	7.99959e+07	4095.45	13.7601	9.6575	111.549
87	-4.18371	1.3	7.99944e+07	5592.22	18.6392	13.082	151.103
87	-4.08371	1.4	7.99923e+07	7619.61	25.2481	17.7206	204.683
87	-3.98371	1.5	7.99896e+07	10365.7	34.2	24.0039	277.26
87	-3.88371	1.6	7.99858e+07	14085.3	46.3252	32.5148	375.568
87	-3.78371	1.7	7.99807e+07	19123.3	62.7481	44.0428	508.729
87	-3.68371	1.8	7.99739e+07	25946.8	84.9909	59.657	689.093
87	-3.58371	1.9	7.99645e+07	35188.4	115.115	80.805	933.388
87	-3.48371	2	7.99519e+07	47704.1	155.908	109.447	1264.26
87	-3.38371	2.1	7.99349e+07	64652.4	211.144	148.235	1712.36
87	-3.28371	2.2	7.99117e+07	87600.7	285.926	200.758	2319.18
87	-3.18371	2.3	7.98804e+07	118668	387.149	271.871	3140.86
87	-3.08371	2.4	7.98381e+07	160719	524.128	368.137	4253.31
87	-2.98371	2.5	7.97807e+07	217620	709.422	498.423	5759.15
87	-2.88371	2.6	7.97032e+07	294586	959.954	674.693	7796.94
87	-2.78371	2.7	7.95983e+07	398639	1298.47	913.074	10553.6
87	-2.68371	2.8	7.94567e+07	539212	1755.44	1235.26	14281.1
87	-2.58371	2.9	7.92655e+07	728946	2371.59	1670.38	19317.9
87	-2.48371	3	7.90078e+07	984705	3200.98	2257.38	26118.1
87	-2.38371	3.1	7.86611e+07	1.32887e+06	4314.94	3048.13	35288.3
87	-2.28371	3.2	7.81955e+07	1.79093e+06	5806.63	4111.26	47634.9
87	-2.18371	3.3	7.75724e+07	2.40934e+06	7796.02	5536.86	64222.4
87	-2.08371	3.4	7.6742e+07	3.23354e+06	10434.7	7441.72	86443.6
87	-1.98371	3.5	7.56413e+07	4.32587e+06	13909	9974.9	116097
87	-1.88371	3.6	7.41934e+07	5.76281e+06	18438.5	13322.2	155464
87	-1.78371	3.7	7.23074e+07	7.6345e+06	24266.1	17707.9	207365
87	-1.68371	3.8	6.98823e+07	1.00411e+07	31632.5	23389.8	275166
87	-1.58371	3.9	6.68162e+07	1.30837e+07	40727.9	30642.3	362670
87	-1.48371	4	6.30224e+07	1.68482e+07	51613.5	39721.6	473825
87	-1.38371	4.1	5.84544e+07	2.13806e+07	64116	50806.1	612146
87	-1.28371	4.2	5.31359e+07	2.66572e+07	77712.3	63910.2	779792
87	-1.18371	4.3	4.71882e+07	3.25573e+07	91455.1	78784.7	976313
87	-1.08371	4.4	4.08411e+07	3.88527e+07	104005	94830.8	1.19728e+06
87	-0.98371	4.5	3.44123e+07	4.5228e+07	113831	111076	1.43329e+06
87	-0.88371	4.6	2.82529e+07	5.13348e+07	119564	126255	1.66988e+06
87	-0.78371	4.7	2.26741e+07	5.68646e+07	120394	139010	1.88898e+06
87	-0.68371	4.8	1.78847e+07	6.16106e+07	116314	148162	2.0718e+06
87	-0.58371	4.9	1.39652e+07	6.54933e+07	108101	152950	2.20235e+06
87	-0.48371	5	1.08832e+07	6.85452e+07	97038	153170	2.27059e+06
87	-0.38371	5.1	8.53356e+06	7.08711e+07	84544.7	149152	2.27386e+06
87	-0.28371	5.2	6.78111e+06	7.26049e+07	71865.2	141620	2.21669e+06
87	-0.18371	5.3	5.4925e+06	7.38792e+07	59903.2	131508	2.10892e+06
87	-0.08371	5.4	4.55283e+06	7.48078e+07	49196.1	119781	1.96336e+06
87	0.01629	5.5	3.87091e+06	7.54811e+07	39975.1	107306	1.79344e+06
87	0.11629	5.6	3.37795e+06	7.59674e+07	32256.7	94787.5	1.61149e+06
87	0.21629	5.7	3.02359e+06	7.63165e+07	25928.6	82746.3	1.42772e+06
87	0.31629	5.8	2.77156e+06	7.65643e+07	20816.2	71527.8	1.24987e+06
87	0.41629	5.9	2.59592e+06	7.67366e+07	16727.2	61331.2	1.08323e+06
87	0.51629	6	2.47804e+06	7.68517e+07	13476.7	52242.4	930986
87	0.61629	6.1	2.40448e+06	7.6923e+07	10900.5	44266.1	794662
87	0.71629	6.2	2.36545e+06	7.69601e+07	8859.78	37352.5	674540
87	0.81629	6.3	2.35368e+06	7.69703e+07	7240.5	31419.6	570055
87	0.91629	6.4	2.36376e+06	7.69589e+07	5951.41	26368.6	480118
87	1.01629	6.5	2.39152e+06	7.693e+07	4920.46	22095.5	403350
87	1.11629	6.6	2.43376e+06	7.68868e+07	4091.43	18498.3	338261
87	1.21629	6.7	2.48795e+06	7.68318e+07	3420.71	15481.4	283366
87	1.31629	6.8	2.5521e+06	7.67669e+07	2874.62	12958.4	237258
87	1.41629	6.9	2.62457e+06	7.66938e+07	2427.15	10852.4	198649
87	1.51629	7	2.70405e+06	7.66138e+07	2058.2	9096.77	166391
87	1.61629	7.1	2.78944e+06	7.6528e+07	1752.2	7634.15	139479
87	1.71629	7.2	2.87983e+06	7.64372e+07	1497	6415.79	117047
87	1.81629	7.3	2.97448e+06	7.63422e+07	1283.11	5400.59	98353
87	1.91629	7.4	3.07274e+06	7.62436e+07	1103.01	4554.11	82773.1
87	2.01629	7.5	3.17409e+06	7.6142e+07	950.749	3847.64	69781.2
87	2.11629	7.6	3.27806e+06	7.60378e+07	821.541	3257.28	58938.1
87	2.21629	7.7	3.38426e+06	7.59314e+07	711.536	2763.25	49878.1
87	2.31629	7.8	3.49238e+06	7.58232e+07	617.601	2349.17	42297.6
87	2.41629	7.9	3.60212e+06	7.57133e+07	537.174	2001.49	35945.4
87	2.51629	8	3.71324e+06	7.5602e+07	468.143	1709.04	30613.3
87	2.61629	8.1	3.82555e+06	7.54896e+07	408.759	1462.56	26129.6
87	2.71629	8.2	3.93885e+06	7.53762e+07	357.567	1254.41	22352
87	2.81629	8.3	4.053e+06	7.52619e+07	313.35	1078.29	19163.2
87	2.91629	8.4	4.16787e+06	7.5147e+07	275.085	928.947	16465.9
87	3.01629	8.5	4.28333e+06	7.50315e+07	241.913	802.056	14179.7
87	3.11629	8.6	4.3993e+06	7.49154e+07	213.106	694.014	12238
87	3.21629	8.7	4.51568e+06	7.4799e+07	188.048	601.829	10585.3
87	3.31629	8.8	4.63241e+06	7.46822e+07	166.214	523.012	9175.8
87	3.41629	8.9	4.74941e+06	7.45652e+07	147.161	455.484	7971.14
87	3.51629	9	4.86664e+06	7.44479e+07	130.506	397.509	6939.44
87	3.61629	9.1	4.98403e+06	7.43305e+07	115.927	347.635	6054.03
87	3.71629	9.2	5.10156e+06	7.42129e+07	103.144	304.643	5292.63
87	3.81629	9.3	5.21918e+06	7.40953e+07	91.9189	267.509	4636.54
87	3.91629	9.4	5.33686e+06	7.39776e+07	82.0474	235.373	4070.06
87	4.01629	9.5	5.45457e+06	7.38598e+07	73.3532	207.507	3579.98
87	4.11629	9.6	5.57229e+06	7.37421e+07	65.6844	183.298	3155.18
87	4.21629	9.7	5.68999e+06	7.36244e+07	58.9102	162.226	2786.25
87	4.31629	9.8	5.80766e+06	7.35067e+07	52.9175	143.849	2465.22
87	4.41629	9.9	5.92528e+06	7.33891e+07	47.6085	127.795	2185.36
87	4.51629	10	6.04283e+06	7.32715e+07	42.8984	113.743	1940.93
87	4.61629	10.1	6.16031e+06	7.3154e+07	38.7136	101.422	1727.06
87	4.71629	10.2	6.27769e+06	7.30366e+07	34.9905	90.5999	1539.58
87	4.81629	10.3	6.39497e+06	7.29193e+07	31.6733	81.0773	1374.96
87	4.91629	10.4	6.51215e+06	7.28021e+07	28.7137	72.684	1230.15
87	5.01629	10.5	6.6292e+06	7.26851e+07	26.0696	65.2736	1102.54
87	5.11629	10.6	6.74613e+06	7.25681e+07	23.7041	58.7199	989.906
87	5.21629	10.7	6.86293e+06	7.24513e+07	21.585	52.9145	890.32
87	5.31629	10.8	6.9796e+06	7.23346e+07	19.684	47.7635	802.125
87	5.41629	10.9	7.09612e+06	7.22181e+07	17.9766	43.1859	723.891
87	5.51629	11	7.2125e+06	7.21017e+07	16.4409	39.1114	654.382
87	5.61629	11.1	7.32873e+06	7.19855e+07	15.0578	35.4792	592.527
87	5.71629	11.2	7.4448e+06	7.18694e+07	13.8107	32.2362	537.397
87	5.81629	11.3	7.56072e+06	7.17535e+07	12.6848	29.3365	488.186
87	5.91629	11.4	7.67649e+06	7.16377e+07	11.6669	26.7397	444.192
87	6.01629	11.5	7.79209e+06	7.15221e+07	10.7456	24.4109	404.803
87	6.11629	11.6	7.90753e+06	7.14067e+07	9.91073	22.3194	369.485
87	6.21629	11.7	8.0228e+06	7.12914e+07	9.15319	20.4383	337.772
87	6.31629	11.8	8.13791e+06	7.11763e+07	8.46503	18.7441	309.255
87	6.41629	11.9	8.25285e+06	7.10614e+07	7.83916	17.2161	283.576
87	6.51629	12	8.36762e+06	7.09466e+07	7.26927	15.8362	260.42
87	6.61629	12.1	8.48222e+06	7.0832e+07	6.74976	14.5883	239.511
87	6.71629	12.2	8.59664e+06	7.07176e+07	6.27563	13.4582	220.606
87	6.81629	12.3	8.7109e+06	7.06033e+07	5.84244	12.4337	203.489
87	6.91629	12.4	8.82498e+06	7.04892e+07	5.44621	11.5035	187.972
87	7.01629	12.5	8.93889e+06	7.03753e+07	5.0834	10.658	173.887
87	7.11629	12.6	9.05263e+06	7.02616e+07	4.75083	9.88842	161.086
87	7.21629	12.7	9.16619e+06	7.0148e+07	4.44566	9.18719	149.436
87	7.31629	12.8	9.27957e+06	7.00346e+07	4.16534	8.54743	138.823
87	7.41629	12.9	9.39278e+06	6.99214e+07	3.90758	7.96307	129.14
87	7.51629	13	9.50582e+06	6.98084e+07	3.67033	7.42868	120.298
87	7.61629	13.1	9.61868e+06	6.96955e+07	3.45174	6.93945	112.213
87	7.71629	13.2	9.73136e+06	6.95828e+07	3.25015	6.49105	104.811
87	7.81629	13.3	9.84386e+06	6.94703e+07	3.06405	6.07961	98.0288
87	7.91629	13.4	9.95619e+06	6.9358e+07	2.8921	5.70169	91.806
87	8.01629	13.5	1.00683e+07	6.92458e+07	2.73308	5.35419	86.0908
87	8.11629	13.6	1.01803e+07	6.91339e+07	2.58588	5.03431	80.836
87	8.21629	13.7	1.02921e+07	6.90221e+07	2.4495	4.73957	75.9996
87	8.31629	13.8	1.04037e+07	6.89104e+07	2.32305	4.46773	71.5438
87	8.41629	13.9	1.05152e+07	6.8799e+07	2.20569	4.21675	67.4344
87	8.51629	14	1.06264e+07	6.86877e+07	2.09669	3.98482	63.6409
87	8.61629	14.1	1.07375e+07	6.85766e+07	1.99537	3.77028	60.1355
87	8.71629	14.2	1.08484e+07	6.84657e+07	1.90112	3.57166	56.8934
87	8.81629	14.3	1.09592e+07	6.8355e+07	1.81338	3.3876	53.892
87	8.91629	14.4	1.10697e+07	6.82444e+07	1.73165	3.2169	51.111
87	9.01629	14.5	1.11801e+07	6.8134e+07	1.65545	3.05845	48.5321
87	9.11629	14.6	1.12903e+07	6.80238e+07	1.58437	2.91126	46.1384
87	9.21629	14.7	1.14004e+07	6.79138e+07	1.51802	2.7744	43.9148
87	9.31629	14.8	1.15102e+07	6.78039e+07	1.45604	2.64707	41.8477
87	9.41629	14.9	1.16199e+07	6.76943e+07	1.39813	2.52851	39.9246
87	9.51629	15	1.17294e+07	6.75848e+07	1.34397	2.41804	38.1341
87	9.61629	15.1	1.18387e+07	6.74754e+07	1.2933	2.31504	36.4658
87	9.71629	15.2	1.19479e+07	6.73663e+07	1.24588	2.21894	34.9104
87	9.81629	15.3	1.20569e+07	6.72573e+07	1.20148	2.12922	33.4594
87	9.91629	15.4	1.21657e+07	6.71485e+07	1.15988	2.04542	32.1048
87	10.0163	15.5	1.22743e+07	6.70399e+07	1.12091	1.9671	30.8396
87	10.1163	15.6	1.23827e+07	6.69314e+07	1.08437	1.89386	29.6571
87	10.2163	15.7	1.2491e+07	6.68231e+07	1.05012	1.82534	28.5516
87	10.3163	15.8	1.25991e+07	6.6715e+07	1.01799	1.76121	27.5173
87	10.4163	15.9	1.27071e+07	6.66071e+07	0.987866	1.70118	26.5494
87	10.5163	16	1.28148e+07	6.64993e+07	0.959608	1.64495	25.6433
87	10.6163	16.1	1.29224e+07	6.63918e+07	0.933104	1.59228	24.7946
87	10.7163	16.2	1.30298e+07	6.62844e+07	0.908246	1.54292	23.9997
87	10.8163	16.3	1.3137e+07	6.61771e+07	0.884935	1.49666	23.2548
87	10.9163	16.4	1.32441e+07	6.60701e+07	0.863081	1.45331	22.5568
87	11.0163	16.5	1.3351e+07	6.59632e+07	0.8426	1.41268	21.9026
87	11.1163	16.6	1.34577e+07	6.58564e+07	0.823415	1.37459	21.2895
87	11.2163	16.7	1.35643e+07	6.57499e+07	0.805453	1.33891	20.7149
87	11.3163	16.8	1.36706e+07	6.56435e+07	0.78865	1.30548	20.1765
87	11.4163	16.9	1.37768e+07	6.55373e+07	0.772944	1.27417	19.672
87	11.5163	17	1.38829e+07	6.54313e+07	0.75828	1.24486	19.1997
87	11.6163	17.1	1.39887e+07	6.53254e+07	0.744604	1.21744	18.7575
87	11.7163	17.2	1.40944e+07	6.52197e+07	0.731871	1.1918	18.3438
87	11.8163	17.3	1.41999e+07	6.51142e+07	0.720035	1.16785	17.9571
87	11.9163	17.4	1.43053e+07	6.50089e+07	0.709056	1.14551	17.5958
87	12.0163	17.5	1.44105e+07	6.49037e+07	0.698897	1.12469	17.2588
87	12.1163	17.6	1.45155e+07	6.47987e+07	0.689524	1.10532	16.9447
87	12.2163	17.7	1.46203e+07	6.46938e+07	0.680905	1.08732	16.6525
87	12.3163	17.8	1.4725e+07	6.45892e+07	0.673012	1.07064	16.3811
87	12.4163	17.9	1.48295e+07	6.44847e+07	0.665818	1.05522	16.1295
87	12.5163	18	1.49338e+07	6.43803e+07	0.659301	1.04101	15.8969
87	12.6163	18.1	1.5038e+07	6.42762e+07	0.653437	1.02795	15.6825
87	12.7163	18.2	1.5142e+07	6.41722e+07	0.648208	1.016	15.4855
87	12.8163	18.3	1.52458e+07	6.40683e+07	0.643596	1.00513	15.3053
87	12.9163	18.4	1.53495e+07	6.39647e+07	0.639585	0.995288	15.1413
87	13.0163	18.5	1.5453e+07	6.38612e+07	0.636162	0.986449	14.9929
87	13.1163	18.6	1.55563e+07	6.37579e+07	0.633314	0.978581	14.8595
87	13.2163	18.7	1.56594e+07	6.36547e+07	0.631031	0.971657	14.7409
87	13.3163	18.8	1.57624e+07	6.35517e+07	0.629303	0.965652	14.6364
87	13.4163	18.9	1.58652e+07	6.34489e+07	0.628125	0.960547	14.5458
87	13.5163	19	1.59679e+07	6.33463e+07	0.627488	0.956321	14.4688
87	13.6163	19.1	1.60704e+07	6.32438e+07	0.62739	0.952959	14.4051
87	13.7163	19.2	1.61727e+07	6.31414e+07	0.627827	0.950447	14.3543
87	13.8163	19.3	1.62749e+07	6.30393e+07	0.628797	0.948773	14.3164
87	13.9163	19.4	1.63769e+07	6.29373e+07	0.630301	0.94793	14.2911
87	14.0163	19.5	1.64787e+07	6.28355e+07	0.632339	0.94791	14.2784
87	14.1163	19.6	1.65804e+07	6.27338e+07	0.634914	0.948708	14.278
87	14.2163	19.7	1.66819e+07	6.26323e+07	0.638029	0.950323	14.29
87	14.3163	19.8	1.67832e+07	6.2531e+07	0.64169	0.952754	14.3143
87	14.4163	19.9	1.68844e+07	6.24298e+07	0.645904	0.956003	14.3509
87	14.5163	20	1.69854e+07	6.23288e+07	0.650678	0.960075	14.3999
87	14.6163	20.1	1.70862e+07	6.22279e+07	0.656021	0.964974	14.4612
87	14.7163	20.2	1.71869e+07	6.21273e+07	0.661945	0.97071	14.535
87	14.8163	20.3	1.72874e+07	6.20268e+07	0.668461	0.977293	14.6214
87	14.9163	20.4	1.73877e+07	6.19264e+07	0.675583	0.984735	14.7206
87	15.0163	20.5	1.74879e+07	6.18262e+07	0.683328	0.993051	14.8328
87	15.1163	20.6	1.7588e+07	6.17262e+07	0.69171	1.00226	14.9581
87	15.2163	20.7	1.76878e+07	6.16263e+07	0.70075	1.01237	15.0969
87	15.3163	20.8	1.77875e+07	6.15266e+07	0.710467	1.02342	15.2493
87	15.4163	20.9	1.78871e+07	6.14271e+07	0.720884	1.03543	15.4158
87	15.5163	21	1.79864e+07	6.13277e+07	0.732024	1.04841	15.5968
87	15.6163	21.1	1.80857e+07	6.12285e+07	0.743913	1.06241	15.7925
87	15.7163	21.2	1.81847e+07	6.11294e+07	0.75658	1.07745	16.0035
87	15.8163	21.3	1.82836e+07	6.10305e+07	0.770054	1.09357	16.2302
87	15.9163	21.4	1.83823e+07	6.09318e+07	0.784368	1.1108	16.4731
87	16.0163	21.5	1.84809e+07	6.08332e+07	0.799558	1.12919	16.7328
87	16.1163	21.6	1.85793e+07	6.07348e+07	0.815659	1.14878	17.01
87	16.2163	21.7	1.86776e+07	6.06366e+07	0.832713	1.16961	17.3053
87	16.3163	21.8	1.87757e+07	6.05385e+07	0.850763	1.19174	17.6193
87	16.4163	21.9	1.88736e+07	6.04405e+07	0.869854	1.21522	17.9529
87	16.5163	22	1.89714e+07	6.03428e+07	0.890035	1.24011	18.3068
87	16.6163	22.1	1.9069e+07	6.02451e+07	0.91136	1.26648	18.6821
87	16.7163	22.2	1.91665e+07	6.01477e+07	0.933884	1.29438	19.0795
87	16.8163	22.3	1.92638e+07	6.00504e+07	0.957668	1.3239	19.5002
87	16.9163	22.4	1.93609e+07	5.99533e+07	0.982775	1.35511	19.9451
87	17.0163	22.5	1.94579e+07	5.98563e+07	1.00928	1.38808	20.4156
87	17.1163	22.6	1.95547e+07	5.97595e+07	1.03724	1.42292	20.9127
87	17.2163	22.7	1.96514e+07	5.96628e+07	1.06675	1.45971	21.4379
87	17.3163	22.8	1.97479e+07	5.95663e+07	1.09789	1.49855	21.9925
87	17.4163	22.9	1.98442e+07	5.94699e+07	1.13074	1.53956	22.5781
87	17.5163	23	1.99404e+07	5.93737e+07	1.16541	1.58284	23.1963
87	17.6163	23.1	2.00364e+07	5.92777e+07	1.20199	1.62851	23.8488
87	17.7163	23.2	2.01323e+07	5.91818e+07	1.24059	1.67672	24.5375
87	17.8163	23.3	2.0228e+07	5.90861e+07	1.28133	1.72759	25.2643
87	17.9163	23.4	2.03236e+07	5.89906e+07	1.32433	1.78129	26.0313
87	18.0163	23.5	2.0419e+07	5.88951e+07	1.36974	1.83796	26.8409
87	18.1163	23.6	2.05142e+07	5.87999e+07	1.41768	1.89778	27.6954
87	18.2163	23.7	2.06093e+07	5.87048e+07	1.46831	1.96094	28.5974
87	18.3163	23.8	2.07043e+07	5.86099e+07	1.52179	2.02761	29.5496
87	18.4163	23.9	2.0799e+07	5.85151e+07	1.5783	2.09803	30.5551
87	18.5163	24	2.08937e+07	5.84205e+07	1.63803	2.1724	31.6169
87	18.6163	24.1	2.09881e+07	5.8326e+07	1.70117	2.25098	32.7384
87	18.7163	24.2	2.10824e+07	5.82317e+07	1.76794	2.334	33.9232
87	18.8163	24.3	2.11766e+07	5.81375e+07	1.83856	2.42175	35.1752
87	18.9163	24.4	2.12706e+07	5.80435e+07	1.91329	2.51453	36.4985
87	19.0163	24.5	2.13644e+07	5.79497e+07	1.99238	2.61263	37.8976
87	19.1163	24.6	2.14581e+07	5.7856e+07	2.07612	2.71641	39.3771
87	19.2163	24.7	2.15517e+07	5.77625e+07	2.16481	2.82622	40.9422
87	19.3163	24.8	2.1645e+07	5.76691e+07	2.25878	2.94245	42.5983
87	19.4163	24.9	2.17382e+07	5.75759e+07	2.35837	3.06551	44.3512
87	19.5163	25	2.18313e+07	5.74828e+07	2.46396	3.19585	46.2073
87	19.6163	25.1	2.19242e+07	5.73899e+07	2.57596	3.33395	48.1731
87	19.7163	25.2	2.2017e+07	5.72972e+07	2.69479	3.48031	50.256
87	19.8163	25.3	2.21096e+07	5.72046e+07	2.82092	3.6355	52.4637
87	19.9163	25.4	2.2202e+07	5.71121e+07	2.95485	3.80009	54.8044
87	20.0163	25.5	2.22943e+07	5.70198e+07	3.09712	3.97473	57.2871
87	20.1163	25.6	2.23864e+07	5.69277e+07	3.24831	4.1601	59.9214
87	20.2163	25.7	2.24784e+07	5.68358e+07	3.40904	4.35693	62.7176
87	20.3163	25.8	2.25702e+07	5.67439e+07	3.57999	4.56602	65.6868
87	20.4163	25.9	2.26618e+07	5.66523e+07	3.76188	4.78822	68.8411
87	20.5163	26	2.27533e+07	5.65608e+07	3.95548	5.02445	72.1931
87	20.6163	26.1	2.28447e+07	5.64694e+07	4.16164	5.27568	75.7568
87	20.7163	26.2	2.29358e+07	5.63783e+07	4.38127	5.54299	79.547
87	20.8163	26.3	2.30269e+07	5.62872e+07	4.61535	5.82753	83.5799
87	20.9163	26.4	2.31177e+07	5.61964e+07	4.86494	6.13052	87.8728
87	21.0163	26.5	2.32084e+07	5.61057e+07	5.13117	6.4533	92.4442
87	21.1163	26.6	2.3299e+07	5.60151e+07	5.41528	6.79732	97.3145
87	21.2163	26.7	2.33893e+07	5.59248e+07	5.7186	7.16413	102.505
87	21.3163	26.8	2.34796e+07	5.58345e+07	6.04258	7.5554	108.04
87	21.4163	26.9	2.35696e+07	5.57445e+07	6.38877	7.97295	113.944
87	21.5163	27	2.36595e+07	5.56546e+07	6.75886	8.41873	120.245
87	21.6163	27.1	2.37492e+07	5.55649e+07	7.15467	8.89486	126.971
87	21.7163	27.2	2.38388e+07	5.54753e+07	7.57818	9.40365	134.157
87	21.8163	27.3	2.39282e+07	5.53859e+07	8.03153	9.94755	141.835
87	21.9163	27.4	2.40174e+07	5.52967e+07	8.51705	10.5293	150.043
87	22.0163	27.5	2.41064e+07	5.52076e+07	9.03723	11.1517	158.822
87	22.1163	27.6	2.41953e+07	5.51188e+07	9.59482	11.818	168.216
87	22.2163	27.7	2.4284e+07	5.503e+07	10.1928	12.5315	178.272
87	22.3163	27.8	2.43725e+07	5.49415e+07	10.8343	13.2961	189.042
87	22.4163	27.9	2.44609e+07	5.48532e+07	11.5229	14.1156	200.582
87	22.5163	28	2.45491e+07	5.4765e+07	12.2623	14.9944	212.951
87	22.6163	28.1	2.46371e+07	5.4677e+07	13.0566	15.9373	226.217
87	22.7163	28.2	2.47249e+07	5.45892e+07	13.9104	16.9493	240.449
87	22.8163	28.3	2.48125e+07	5.45016e+07	14.8284	18.0361	255.727
87	22.9163	28.4	2.48999e+07	5.44141e+07	15.8161	19.2037	272.133
87	23.0163	28.5	2.49871e+07	5.43269e+07	16.879	20.4586	289.758
87	23.1163	28.6	2.50742e+07	5.42398e+07	18.0235	21.808	308.704
87	23.2163	28.7	2.5161e+07	5.4153e+07	19.2563	23.2597	329.076
87	23.3163	28.8	2.52476e+07	5.40664e+07	20.585	24.8221	350.993
87	23.4163	28.9	2.5334e+07	5.398e+07	22.0176	26.5045	374.583
87	23.5163	29	2.54202e+07	5.38938e+07	23.5629	28.3168	399.985
87	23.6163	29.1	2.55062e+07	5.38078e+07	25.2305	30.27	427.349
87	23.7163	29.2	2.55919e+07	5.3722e+07	27.0309	32.376	456.842
87	23.8163	29.3	2.56774e+07	5.36365e+07	28.9755	34.6478	488.642
87	23.9163	29.4	2.57626e+07	5.35513e+07	31.0769	37.0994	522.946
87	24.0163	29.5	2.58476e+07	5.34663e+07	33.3487	39.7463	559.968
87	24.1163	29.6	2.59324e+07	5.33815e+07	35.8057	42.6055	599.941
87	24.2163	29.7	2.60168e+07	5.3297e+07	38.4643	45.6951	643.119
87	24.3163	29.8	2.6101e+07	5.32128e+07	41.3421	49.0353	689.78
87	24.4163	29.9	2.61849e+07	5.31289e+07	44.4587	52.648	740.226
87	24.5163	30	2.62685e+07	5.30453e+07	47.8354	56.5572	794.791
87	24.6163	30.1	2.63517e+07	5.29621e+07	51.4953	60.7891	853.834
87	24.7163	30.2	2.64346e+07	5.28791e+07	55.4641	65.3722	917.753
87	24.8163	30.3	2.65172e+07	5.27965e+07	59.7694	70.3378	986.979
87	24.9163	30.4	2.65994e+07	5.27143e+07	64.4418	75.7202	1061.99
87	25.0163	30.5	2.66812e+07	5.26325e+07	69.5148	81.5569	1143.29
87	25.1163	30.6	2.67625e+07	5.25511e+07	75.025	87.8889	1231.46
87	25.2163	30.7	2.68435e+07	5.24701e+07	81.0124	94.7612	1327.11
87	25.3163	30.8	2.69239e+07	5.23896e+07	87.5211	102.223	1430.93
87	25.4163	30.9	2.70039e+07	5.23096e+07	94.5993	110.328	1543.66
87	25.5163	31	2.70834e+07	5.22301e+07	102.3	119.135	1666.11
87	25.6163	31.1	2.71622e+07	5.21512e+07	110.68	128.709	1799.17
87	25.7163	31.2	2.72405e+07	5.20728e+07	119.805	139.122	1943.83
87	25.8163	31.3	2.73182e+07	5.19951e+07	129.743	150.45	2101.15
87	25.9163	31.4	2.73951e+07	5.19181e+07	140.571	162.779	2272.31
87	26.0163	31.5	2.74713e+07	5.18419e+07	152.373	176.203	2458.61
87	26.1163	31.6	2.75467e+07	5.17664e+07	165.242	190.824	2661.45
87	26.2163	31.7	2.76213e+07	5.16917e+07	179.278	206.755	2882.39
87	26.3163	31.8	2.76949e+07	5.1618e+07	194.592	224.12	3123.13
87	26.4163	31.9	2.77676e+07	5.15452e+07	211.306	243.054	3385.54
87	26.5163	32	2.78392e+07	5.14735e+07	229.554	263.706	3671.67
87	26.6163	32.1	2.79096e+07	5.1403e+07	249.482	286.239	3983.76
87	26.7163	32.2	2.79788e+07	5.13337e+07	271.252	310.833	4324.29
87	26.8163	32.3	2.80466e+07	5.12657e+07	295.039	337.683	4695.97
87	26.9163	32.4	2.81129e+07	5.11992e+07	321.038	367.006	5101.76
87	27.0163	32.5	2.81777e+07	5.11343e+07	349.459	399.037	5544.93
87	27.1163	32.6	2.82407e+07	5.10711e+07	380.537	434.037	6029.04
87	27.2163	32.7	2.83018e+07	5.10098e+07	414.525	472.29	6558.03
87	27.3163	32.8	2.83609e+07	5.09505e+07	451.702	514.107	7136.18
87	27.4163	32.9	2.84178e+07	5.08934e+07	492.373	559.83	7768.21
87	27.5163	33	2.84722e+07	5.08388e+07	536.871	609.831	8459.27
87	27.6163	33.1	2.8524e+07	5.07867e+07	585.56	664.521	9215.01
87	27.7163	33.2	2.85729e+07	5.07375e+07	638.838	724.346	10041.6
87	27.8163	33.3	2.86186e+07	5.06914e+07	697.137	789.795	10945.8
87	27.9163	33.4	2.86609e+07	5.06488e+07	760.928	861.4	11935
87	28.0163	33.5	2.86995e+07	5.06098e+07	830.725	939.744	13017.3
87	28.1163	33.6	2.8734e+07	5.05749e+07	907.081	1025.46	14201.3
87	28.2163	33.7	2.87641e+07	5.05443e+07	990.599	1119.23	15496.8
87	28.3163	33.8	2.87893e+07	5.05186e+07	1081.93	1221.82	16914
87	28.4163	33.9	2.88093e+07	5.04981e+07	1181.77	1334.02	18464.3
87	28.5163	34	2.88235e+07	5.04833e+07	1290.87	1456.71	20159.8
87	28.6163	34.1	2.88314e+07	5.04747e+07	1410.05	1590.84	22013.9
87	28.7163	34.2	2.88325e+07	5.04729e+07	1540.16	1737.42	24040.7
87	28.8163	34.3	2.88262e+07	5.04784e+07	1682.1	1897.56	26255.5
87	28.9163	34.4	2.88118e+07	5.0492e+07	1836.86	2072.4	28674.9
87	29.0163	34.5	2.87886e+07	5.05142e+07	2005.43	2263.19	31316.3
87	29.1163	34.6	2.8756e+07	5.05458e+07	2188.88	2471.25	34198.4
87	29.2163	34.7	2.87131e+07	5.05876e+07	2388.3	2697.97	37341.1
87	29.3163	34.8	2.8659e+07	5.06405e+07	2604.81	2944.78	40765.1
87	29.4163	34.9	2.85929e+07	5.07052e+07	2839.54	3213.21	44492.2
87	29.5163	35	2.85139e+07	5.07828e+07	3093.63	3504.79	48545
87	29.6163	35.1	2.84209e+07	5.08742e+07	3368.18	3821.12	52946.9
87	29.7163	35.2	2.8313e+07	5.09804e+07	3664.24	4163.79	57721.5
87	29.8163	35.3	2.81891e+07	5.11025e+07	3982.8	4534.37	62892.6
87	29.9163	35.4	2.80482e+07	5.12414e+07	4324.72	4934.4	68483.8
87	30.0163	35.5	2.78892e+07	5.13982e+07	4690.7	5365.32	74517.9
87	30.1163	35.6	2.7711e+07	5.15741e+07	5081.25	5828.47	81016.5
87	30.2163	35.7	2.75126e+07	5.17699e+07	5496.59	6324.98	87999.1
87	30.3163	35.8	2.7293e+07	5.19868e+07	5936.67	6855.75	95482.4
87	30.4163	35.9	2.70512e+07	5.22256e+07	6401.02	7421.38	103480
87	30.5163	36	2.67865e+07	5.24872e+07	6888.74	8022.09	111999
87	30.6163	36.1	2.64982e+07	5.27722e+07	7398.42	8657.65	121044
87	30.7163	36.2	2.61856e+07	5.30812e+07	7928.11	9327.26	130609
87	30.8163	36.3	2.58484e+07	5.34146e+07	8475.18	10029.5	140684
87	30.9163	36.4	2.54864e+07	5.37725e+07	9036.39	10762.4	151245
87	31.0163	36.5	2.50998e+07	5.41548e+07	9607.76	11522.8	162260
87	31.1163	36.6	2.4689e+07	5.45611e+07	10184.6	12307.3	173686
87	31.2163	36.7	2.42545e+07	5.49907e+07	10761.7	13111	185466
87	31.3163	36.8	2.37976e+07	5.54427e+07	11332.9	13928.5	197529
87	31.4163	36.9	2.33194e+07	5.59157e+07	11891.8	14753.3	209794
87	31.5163	37	2.28218e+07	5.64079e+07	12431.4	15578.1	222161
87	31.6163	37.1	2.23066e+07	5.69175e+07	12944.4	16394.8	234523
87	31.7163	37.2	2.17764e+07	5.7442e+07	13423.5	17194.7	246757
87	31.8163	37.3	2.12337e+07	5.79788e+07	13861.5	17968.3	258733
87	31.9163	37.4	2.06813e+07	5.85251e+07	14251.5	18706.3	270311
87	32.0163	37.5	2.01224e+07	5.90779e+07	14587.2	19398.8	281350
87	32.1163	37.6	1.95601e+07	5.9634e+07	14863.1	20036.4	291704
87	32.2163	37.7	1.89977e+07	6.01902e+07	15074.7	20610	301234
87	32.3163	37.8	1.84384e+07	6.07433e+07	15218.6	21111.5	309806
87	32.4163	37.9	1.78854e+07	6.12902e+07	15292.8	21533.5	317297
87	32.5163	38	1.73417e+07	6.18278e+07	15296.8	21869.9	323599
87	32.6163	38.1	1.681e+07	6.23534e+07	15231.1	22116.2	328623
87	32.7163	38.2	1.6293e+07	6.28644e+07	15098	22269.5	332302
87	32.8163	38.3	1.5793e+07	6.33587e+07	14900.7	22328.2	334591
87	32.9163	38.4	1.53118e+07	6.38342e+07	14643.6	22292.8	335469
87	33.0163	38.5	1.48511e+07	6.42894e+07	14332.1	22165.3	334944
87	33.1163	38.6	1.44122e+07	6.4723e+07	13972.2	21949.2	333042
87	33.2163	38.7	1.3996e+07	6.51341e+07	13570.4	21649.3	329818
87	33.3163	38.8	1.36032e+07	6.5522e+07	13133.4	21271.9	325343
87	33.4163	38.9	1.32341e+07	6.58865e+07	12668	20823.8	319708
87	33.5163	39	1.28887e+07	6.62273e+07	12180.8	20313	313016
87	33.6163	39.1	1.25669e+07	6.65448e+07	11678.3	19747.6	305384
87	33.7163	39.2	1.22684e+07	6.68393e+07	11166.4	19136	296933
87	33.8163	39.3	1.19927e+07	6.71112e+07	10650.6	18486.9	287789
87	33.9163	39.4	1.1739e+07	6.73612e+07	10135.6	17808.5	278079
87	34.0163	39.5	1.15066e+07	6.75902e+07	9625.78	17108.8	267926
87	34.1163	39.6	1.12946e+07	6.77989e+07	9124.77	16395.2	257449
87	34.2163	39.7	1.11022e+07	6.79882e+07	8635.62	15674.7	246759
87	34.3163	39.8	1.09284e+07	6.81591e+07	8160.81	14953.4	235961
87	34.4163	39.9	1.07723e+07	6.83126e+07	7702.27	14237.1	225148
87	34.5163	40	1.06329e+07	6.84495e+07	7261.47	13530.5	214403
87	34.6163	40.1	1.05091e+07	6.85708e+07	6839.44	12837.9	203799
87	34.7163	40.2	1.04002e+07	6.86774e+07	6436.84	12162.5	193400
87	34.8163	40.3	1.03052e+07	6.87703e+07	6053.98	11507.4	183256
87	34.9163	40.4	1.02233e+07	6.88503e+07	5690.93	10874.7	173413
87	35.0163	40.5	1.01535e+07	6.89182e+07	5347.51	10266.1	163902
87	35.1163	40.6	1.00951e+07	6.89748e+07	5023.38	9682.76	154750
87	35.2163	40.7	1.00474e+07	6.90209e+07	4718.03	9125.52	145976
87	35.3163	40.8	1.00096e+07	6.90571e+07	4430.85	8594.74	137591
87	35.4163	40.9	9.98111e+06	6.90842e+07	4161.16	8090.48	129602
87	35.5163	41	9.96121e+06	6.91028e+07	3908.2	7612.56	122010
87	35.6163	41.1	9.94933e+06	6.91134e+07	3671.18	7160.53	114812
87	35.7163	41.2	9.94492e+06	6.91166e+07	3449.32	6733.8	108003
87	35.8163	41.3	9.94746e+06	6.91129e+07	3241.78	6331.62	101573
87	35.9163	41.4	9.95647e+06	6.91028e+07	3047.77	5953.13	95511.8
87	36.0163	41.5	9.9715e+06	6.90868e+07	2866.51	5597.4	89806.7
87	36.1163	41.6	9.99211e+06	6.90652e+07	2697.21	5263.43	84443.6
87	36.2163	41.7	1.00179e+07	6.90385e+07	2539.14	4950.21	79407.9
87	36.3163	41.8	1.00486e+07	6.9007e+07	2391.59	4656.69	74684.3
87	36.4163	41.9	1.00837e+07	6.89711e+07	2253.87	4381.83	70257.2
87	36.5163	42	1.01231e+07	6.8931e+07	2125.34	4124.6	66111.1
87	36.6163	42.1	1.01663e+07	6.88871e+07	2005.4	3883.99	62230.5
87	36.7163	42.2	1.02131e+07	6.88396e+07	1893.45	3659.02	58600.4
87	36.8163	42.3	1.02633e+07	6.87888e+07	1788.95	3448.73	55205.9
87	36.9163	42.4	1.03166e+07	6.87349e+07	1691.4	3252.23	52032.8
87	37.0163	42.5	1.03729e+07	6.8678e+07	1600.32	3068.63	49067.5
87	37.1163	42.6	1.04318e+07	6.86186e+07	1515.26	2897.1	46296.7
87	37.2163	42.7	1.04933e+07	6.85566e+07	1435.81	2736.87	43708.1
87	37.3163	42.8	1.05571e+07	6.84923e+07	1361.56	2587.17	41289.8
87	37.4163	42.9	1.06231e+07	6.84258e+07	1292.17	2447.32	39030.4
87	37.5163	43	1.06911e+07	6.83574e+07	1227.29	2316.64	36919.6
87	37.6163	43.1	1.0761e+07	6.8287e+07	1166.6	2194.53	34947.3
87	37.7163	43.2	1.08327e+07	6.82149e+07	1109.83	2080.39	33104.1
87	37.8163	43.3	1.09061e+07	6.81412e+07	1056.69	1973.69	31381.4
87	37.9163	43.4	1.09809e+07	6.8066e+07	1006.94	1873.91	29770.8
87	38.0163	43.5	1.10572e+07	6.79894e+07	960.333	1780.58	28264.7
87	38.1163	43.6	1.11348e+07	6.79114e+07	916.664	1693.25	26856.1
87	38.2163	43.7	1.12137e+07	6.78323e+07	875.729	1611.53	25538.1
87	38.3163	43.8	1.12936e+07	6.7752e+07	837.341	1535.01	24304.6
87	38.4163	43.9	1.13747e+07	6.76706e+07	801.328	1463.36	23149.7
87	38.5163	44	1.14568e+07	6.75883e+07	767.53	1396.22	22068.2
87	38.6163	44.1	1.15397e+07	6.7505e+07	735.798	1333.31	21055
87	38.7163	44.2	1.16236e+07	6.74209e+07	705.995	1274.32	20105.5
87	38.8163	44.3	1.17082e+07	6.7336e+07	677.992	1219	19215.3
87	38.9163	44.4	1.17936e+07	6.72504e+07	651.673	1167.09	18380.4
87	39.0163	44.5	1.18797e+07	6.71641e+07	626.926	1118.38	17597.1
87	39.1163	44.6	1.19664e+07	6.70771e+07	603.651	1072.64	16861.9
87	39.2163	44.7	1.20537e+07	6.69896e+07	581.752	1029.68	16171.7
87	39.3163	44.8	1.21416e+07	6.69015e+07	561.142	989.319	15523.5
87	39.4163	44.9	1.223e+07	6.6813e+07	541.739	951.384	14914.4
87	39.5163	45	1.23188e+07	6.67239e+07	523.469	915.717	14342
87	39.6163	45.1	1.24081e+07	6.66344e+07	506.261	882.174	13803.9
87	39.7163	45.2	1.24978e+07	6.65446e+07	490.049	850.618	13297.8
87	39.8163	45.3	1.25879e+07	6.64543e+07	474.774	820.923	12821.7
87	39.9163	45.4	1.26783e+07	6.63638e+07	460.38	792.973	12373.6
87	40.0163	45.5	1.2769e+07	6.62729e+07	446.813	766.658	11952
87	40.1163	45.6	1.286e+07	6.61817e+07	434.026	741.878	11555
87	40.2163	45.7	1.29512e+07	6.60903e+07	421.973	718.54	11181.1
87	40.3163	45.8	1.30427e+07	6.59987e+07	410.613	696.556	10829.1
87	40.4163	45.9	1.31344e+07	6.59068e+07	399.906	675.846	10497.4
87	40.5163	46	1.32263e+07	6.58148e+07	389.816	656.333	10185
87	40.6163	46.1	1.33184e+07	6.57226e+07	380.309	637.95	9890.68
87	40.7163	46.2	1.34106e+07	6.56302e+07	371.355	620.63	9613.38
87	40.8163	46.3	1.35029e+07	6.55377e+07	362.923	604.313	9352.13
87	40.9163	46.4	1.35954e+07	6.54451e+07	354.987	588.943	9106.02
87	41.0163	46.5	1.3688e+07	6.53524e+07	347.522	574.469	8874.2
87	41.1163	46.6	1.37806e+07	6.52597e+07	340.503	560.841	8655.88
87	41.2163	46.7	1.38733e+07	6.51668e+07	333.909	548.014	8450.34
87	41.3163	46.8	1.39661e+07	6.50739e+07	327.721	535.947	8256.89
87	41.4163	46.9	1.40589e+07	6.4981e+07	321.918	524.6	8074.89
87	41.5163	47	1.41517e+07	6.4888e+07	316.483	513.937	7903.77
87	41.6163	47.1	1.42446e+07	6.4795e+07	311.4	503.925	7742.96
87	41.7163	47.2	1.43375e+07	6.47021e+07	306.655	494.532	7591.97
87	41.8163	47.3	1.44303e+07	6.46091e+07	302.232	485.729	7450.32
87	41.9163	47.4	1.45231e+07	6.45161e+07	298.12	477.489	7317.57
87	42.0163	47.5	1.46159e+07	6.44232e+07	294.305	469.788	7193.31
87	42.1163	47.6	1.47087e+07	6.43304e+07	290.777	462.601	7077.17
87	42.2163	47.7	1.48014e+07	6.42375e+07	287.527	455.907	6968.79
87	42.3163	47.8	1.48941e+07	6.41448e+07	284.543	449.686	6867.85
87	42.4163	47.9	1.49866e+07	6.40521e+07	281.818	443.921	6774.04
87	42.5163	48	1.50791e+07	6.39595e+07	279.344	438.593	6687.1
87	42.6163	48.1	1.51716e+07	6.3867e+07	277.114	433.688	6606.76
87	42.7163	48.2	1.52639e+07	6.37745e+07	275.121	429.19	6532.79
87	42.8163	48.3	1.53561e+07	6.36822e+07	273.359	425.087	6464.97
87	42.9163	48.4	1.54482e+07	6.359e+07	271.823	421.367	6403.1
87	43.0163	48.5	1.55402e+07	6.34979e+07	270.508	418.018	6346.99
87	43.1163	48.6	1.5632e+07	6.3406e+07	269.41	415.03	6296.49
87	43.2163	48.7	1.57237e+07	6.33142e+07	268.525	412.395	6251.43
87	43.3163	48.8	1.58153e+07	6.32225e+07	267.851	410.104	6211.69
87	43.4163	48.9	1.59067e+07	6.3131e+07	267.384	408.15	6177.14
87	43.5163	49	1.59979e+07	6.30397e+07	267.123	406.527	6147.68
87	43.6163	49.1	1.6089e+07	6.29485e+07	267.065	405.23	6123.2
87	43.7163	49.2	1.61799e+07	6.28575e+07	267.21	404.252	6103.62
87	43.8163	49.3	1.62706e+07	6.27667e+07	267.557	403.592	6088.87
87	43.9163	49.4	1.63611e+07	6.26761e+07	268.106	403.244	6078.89
87	44.0163	49.5	1.64514e+07	6.25856e+07	268.855	403.208	6073.64
87	44.1163	49.6	1.65415e+07	6.24954e+07	269.807	403.48	6073.07
87	44.2163	49.7	1.66313e+07	6.24055e+07	270.963	404.06	6077.16
87	44.3163	49.8	1.6721e+07	6.23157e+07	272.322	404.947	6085.88
87	44.4163	49.9	1.68104e+07	6.22262e+07	273.888	406.142	6099.24
87	44.5163	50	1.68996e+07	6.21369e+07	275.663	407.646	6117.24
87	44.6163	50.1	1.69885e+07	6.20479e+07	277.649	409.46	6139.89
87	44.7163	50.2	1.70771e+07	6.19591e+07	279.85	411.587	6167.22
87	44.8163	50.3	1.71655e+07	6.18706e+07	282.269	414.028	6199.25
87	44.9163	50.4	1.72536e+07	6.17824e+07	284.911	416.789	6236.04
87	45.0163	50.5	1.73414e+07	6.16944e+07	287.779	419.873	6277.63
87	45.1163	50.6	1.7429e+07	6.16068e+07	290.879	423.286	6324.1
87	45.2163	50.7	1.75162e+07	6.15195e+07	294.217	427.032	6375.52
87	45.3163	50.8	1.76031e+07	6.14325e+07	297.797	431.118	6431.96
87	45.4163	50.9	1.76896e+07	6.13458e+07	301.628	435.552	6493.54
87	45.5163	51	1.77758e+07	6.12594e+07	305.716	440.34	6560.35
87	45.6163	51.1	1.78617e+07	6.11734e+07	310.068	445.493	6632.51
87	45.7163	51.2	1.79472e+07	6.10878e+07	314.692	451.018	6710.14
87	45.8163	51.3	1.80323e+07	6.10026e+07	319.598	456.926	6793.4
87	45.9163	51.4	1.81171e+07	6.09177e+07	324.795	463.228	6882.44
87	46.0163	51.5	1.82014e+07	6.08332e+07	330.292	469.936	6977.41
87	46.1163	51.6	1.82853e+07	6.07491e+07	336.101	477.062	7078.49
87	46.2163	51.7	1.83688e+07	6.06655e+07	342.232	484.62	7185.88
87	46.3163	51.8	1.84519e+07	6.05823e+07	348.698	492.624	7299.78
87	46.4163	51.9	1.85345e+07	6.04996e+07	355.512	501.09	7420.4
87	46.5163	52	1.86166e+07	6.04173e+07	362.686	510.034	7547.98
87	46.6163	52.1	1.86982e+07	6.03355e+07	370.235	519.474	7682.77
87	46.7163	52.2	1.87793e+07	6.02542e+07	378.175	529.428	7825.04
87	46.8163	52.3	1.88599e+07	6.01735e+07	386.521	539.916	7975.05
87	46.9163	52.4	1.894e+07	6.00933e+07	395.291	550.959	8133.11
87	47.0163	52.5	1.90195e+07	6.00136e+07	404.502	562.579	8299.53
87	47.1163	52.6	1.90984e+07	5.99346e+07	414.173	574.8	8474.65
87	47.2163	52.7	1.91766e+07	5.98561e+07	424.324	587.645	8658.83
87	47.3163	52.8	1.92543e+07	5.97782e+07	434.977	601.142	8852.42
87	47.4163	52.9	1.93313e+07	5.9701e+07	446.153	615.319	9055.84
87	47.5163	53	1.94077e+07	5.96245e+07	457.876	630.203	9269.49
87	47.6163	53.1	1.94833e+07	5.95487e+07	470.17	645.827	9493.82
87	47.7163	53.2	1.95582e+07	5.94736e+07	483.062	662.223	9729.29
87	47.8163	53.3	1.96323e+07	5.93992e+07	496.578	679.424	9976.39
87	47.9163	53.4	1.97057e+07	5.93256e+07	510.747	697.467	10235.6
87	48.0163	53.5	1.97782e+07	5.92529e+07	525.6	716.391	10507.6
87	48.1163	53.6	1.98499e+07	5.9181e+07	541.168	736.234	10792.8
87	48.2163	53.7	1.99207e+07	5.91099e+07	557.484	757.038	11091.8
87	48.3163	53.8	1.99906e+07	5.90398e+07	574.583	778.849	11405.4
87	48.4163	53.9	2.00596e+07	5.89706e+07	592.502	801.712	11734.1
87	48.5163	54	2.01275e+07	5.89024e+07	611.279	825.677	12078.7
87	48.6163	54.1	2.01944e+07	5.88352e+07	630.954	850.793	12439.9
87	48.7163	54.2	2.02603e+07	5.87691e+07	651.57	877.115	12818.4
87	48.8163	54.3	2.0325e+07	5.87041e+07	673.17	904.699	13215.2
87	48.9163	54.4	2.03885e+07	5.86402e+07	695.8	933.604	13630.9
87	49.0163	54.5	2.04509e+07	5.85776e+07	719.508	963.891	14066.5
87	49.1163	54.6	2.05119e+07	5.85162e+07	744.345	995.625	14523
87	49.2163	54.7	2.05717e+07	5.84562e+07	770.363	1028.87	15001.3
87	49.3163	54.8	2.063e+07	5.83975e+07	797.616	1063.71	15502.4
87	49.4163	54.9	2.0687e+07	5.83402e+07	826.161	1100.2	16027.4
87	49.5163	55	2.07424e+07	5.82844e+07	856.056	1138.42	16577.4
87	49.6163	55.1	2.07963e+07	5.82301e+07	887.363	1178.46	17153.5
219	49.7163	55.2	2.08485e+07	5.81775e+07	920.145	1220.4	17756.9
219	49.8163	55.3	2.08991e+07	5.81265e+07	954.468	1264.32	18389
219	49.9163	55.4	2.09479e+07	5.80773e+07	990.399	1310.31	19050.9
219	-5.74335	0	80000000	0	1	0	0
219	-5.64335	0.1	8e+07	2.26346	0.722287	0.295397	1.77701
219	-5.54335	0.2	8e+07	7.68604	0.711842	0.478304	4.51327
219	-5.44335	0.3	8e+07	15.5108	0.894021	0.655744	7.16984
219	-5.34335	0.4	8e+07	26.0972	1.20975	0.884709	10.0896
219	-5.24335	0.5	8e+07	40.4017	1.65305	1.19887	13.7908
219	-5.14335	0.6	7.99999e+07	59.8149	2.25516	1.62983	18.7611
219	-5.04335	0.7	7.99999e+07	86.2171	3.0721	2.21817	25.5245
219	-4.94335	0.8	7.99999e+07	122.148	4.18274	3.01964	34.7398
219	-4.84335	0.9	7.99998e+07	171.055	5.69419	4.11082	47.2902
219	-4.74335	1	7.99997e+07	237.627	7.75167	5.59625	64.3775
219	-4.64335	1.1	7.99996e+07	328.246	10.5526	7.61841	87.6397
219	-4.54335	1.2	7.99995e+07	451.602	14.3657	10.3712	119.307
219	-4.44335	1.3	7.99993e+07	619.522	19.5565	14.1188	162.418
219	-4.34335	1.4	7.99991e+07	848.111	26.6229	19.2204	221.105
219	-4.24335	1.5	7.99988e+07	1159.29	36.2427	26.1654	300.999
219	-4.14335	1.6	7.99983e+07	1582.89	49.3383	35.6199	409.761
219	-4.04335	1.7	7.99977e+07	2159.55	67.1657	48.4905	557.821
219	-3.94335	1.8	7.99968e+07	2944.56	91.4343	66.0116	759.38
219	-3.84335	1.9	7.99957e+07	4013.19	124.471	89.8634	1033.77
219	-3.74335	2	7.99941e+07	5467.91	169.444	122.333	1407.29
219	-3.64335	2.1	7.9992e+07	7448.2	230.664	166.534	1915.77
219	-3.54335	2.2	7.99891e+07	10143.9	314	226.703	2607.96
219	-3.44335	2.3	7.99852e+07	13813.4	427.438	308.609	3550.23
219	-3.34335	2.4	7.99799e+07	18808.2	581.846	420.102	4832.88
219	-3.24335	2.5	7.99726e+07	25607.1	792.011	571.865	6578.85
219	-3.14335	2.6	7.99627e+07	34860.9	1078.05	778.435	8955.43
219	-3.04335	2.7	7.99492e+07	47455.3	1467.32	1059.59	12190.2
219	-2.94335	2.8	7.99308e+07	64594.8	1997.02	1442.23	16592.9
219	-2.84335	2.9	7.99058e+07	87916.6	2717.7	1962.93	22584.5
219	-2.74335	3	7.98719e+07	119646	3697.99	2671.42	30737.8
219	-2.64335	3.1	7.98256e+07	162802	5031.04	3635.24	41830.8
219	-2.54335	3.2	7.97628e+07	221485	6843.07	4946.06	56920.4
219	-2.44335	3.3	7.96774e+07	301246	9304.84	6728.2	77440.9
219	-2.34335	3.4	7.95613e+07	409593	12646.9	9150	105336
219	-2.24335	3.5	7.94038e+07	556658	17179.5	12438.9	143237
219	-2.14335	3.6	7.91902e+07	756066	23318.3	16901.6	194695
219	-2.04335	3.7	7.8901e+07	1.02606e+06	31617.4	22949.7	264495
219	-1.94335	3.8	7.85102e+07	1.39092e+06	42808.8	31133.4	359050
219	-1.84335	3.9	7.79834e+07	1.88267e+06	57849.2	42182.7	486915
219	-1.74335	4	7.72759e+07	2.54311e+06	77969.7	57057.1	659411
219	-1.64335	4.1	7.63301e+07	3.42587e+06	104718	77001.4	891370
219	-1.54335	4.2	7.50738e+07	4.59824e+06	139980	103600	1.20193e+06
219	-1.44335	4.3	7.34194e+07	6.14192e+06	185939	138820	1.61531e+06
219	-1.34335	4.4	7.12651e+07	8.15155e+06	244930	185007	2.16125e+06
219	-1.24335	4.5	6.85013e+07	1.07289e+07	319111	244807	2.87479e+06
219	-1.14335	4.6	6.50234e+07	1.39708e+07	409873	320932	3.79463e+06
219	-1.04335	4.7	6.0754e+07	1.79483e+07	516945	415726	4.95919e+06
219	-0.94335	4.8	5.56733e+07	2.26781e+07	637267	530441	6.39956e+06
219	-0.84335	4.9	4.98532e+07	2.80914e+07	763964	664293	8.12861e+06
219	-0.74335	5	4.34808e+07	3.40113e+07	886006	813457	1.01275e+07
219	-0.64335	5.1	3.68559e+07	4.0157e+07	989293	970401	1.23326e+07
219	-0.54335	5.2	3.03485e+07	4.61831e+07	1.05949e+06	1.12408e+06	1.46288e+07
219	-0.44335	5.3	2.43233e+07	5.17512e+07	1.08599e+06	1.26135e+06	1.68554e+07
219	-0.34335	5.4	1.90597e+07	5.66038e+07	1.06525e+06	1.36939e+06	1.88279e+07
219	-0.24335	5.5	1.47017e+07	6.06104e+07	1.00189e+06	1.43843e+06	2.03713e+07
219	-0.14335	5.6	1.12568e+07	6.37678e+07	906822	1.46373e+06	2.13553e+07
219	-0.04335	5.7	8.63263e+06	6.61646e+07	793741	1.44607e+06	2.17174e+07
219	0.05665	5.8	6.6871e+06	6.79344e+07	675552	1.39086e+06	2.14689e+07
219	0.15665	5.9	5.27049e+06	6.92172e+07	562160	1.30641e+06	2.06832e+07
219	0.25665	6	4.24989e+06	7.01362e+07	459779	1.20203e+06	1.94729e+07
219	0.35665	6.1	3.51867e+06	7.07901e+07	371346	1.08659e+06	1.79669e+07
219	0.45665	6.2	2.99644e+06	7.1253e+07	297409	967617	1.62897e+07
219	0.55665	6.3	2.62487e+06	7.15785e+07	237046	850873	1.45493e+07
219	0.65665	6.4	2.36249e+06	7.18046e+07	188600	740396	1.28304e+07
219	0.75665	6.5	2.18008e+06	7.19579e+07	150173	638700	1.11941e+07
219	0.85665	6.6	2.0571e+06	7.20574e+07	119919	547080	9.67973e+06
219	0.95665	6.7	1.979e+06	7.21162e+07	96195.6	465932	8.30884e+06
219	1.05665	6.8	1.93536e+06	7.21438e+07	77610.8	395026	7.08949e+06
219	1.15665	6.9	1.91867e+06	7.21471e+07	63031.1	333738	6.02011e+06
219	1.25665	7	1.92336e+06	7.2131e+07	51553.6	281220	5.09285e+06
219	1.35665	7.1	1.94528e+06	7.20994e+07	42472	236529	4.29612e+06
219	1.45665	7.2	1.98127e+06	7.20552e+07	35240.2	198704	3.61655e+06
219	1.55665	7.3	2.02886e+06	7.20005e+07	29439.7	166826	3.04028e+06
219	1.65665	7.4	2.08613e+06	7.19371e+07	24750.9	140045	2.55382e+06
219	1.75665	7.5	2.1515e+06	7.18665e+07	20930.5	117600	2.14462e+06
219	1.85665	7.6	2.22373e+06	7.17897e+07	17793.2	98818.4	1.80129e+06
219	1.95665	7.7	2.30178e+06	7.17076e+07	15197.4	83117.4	1.51376e+06
219	2.05665	7.8	2.38477e+06	7.16212e+07	13034.6	69997.5	1.27325e+06
219	2.15665	7.9	2.472e+06	7.15309e+07	11220.9	59034	1.07218e+06
219	2.25665	8	2.56285e+06	7.14374e+07	9691.18	49868.7	904103
219	2.35665	8.1	2.65681e+06	7.13411e+07	8394.41	42201.1	763573
219	2.45665	8.2	2.75343e+06	7.12425e+07	7290.13	35779.7	645998
219	2.55665	8.3	2.85235e+06	7.11418e+07	6346.07	30395.5	547538
219	2.65665	8.4	2.95322e+06	7.10394e+07	5536.19	25874.3	464988
219	2.75665	8.5	3.05579e+06	7.09354e+07	4839.34	22071.8	395684
219	2.85665	8.6	3.1598e+06	7.08302e+07	4238.13	18868.3	337409
219	2.95665	8.7	3.26505e+06	7.07239e+07	3718.2	16164.6	288328
219	3.05665	8.8	3.37136e+06	7.06166e+07	3267.62	13878.3	246917
219	3.15665	8.9	3.47858e+06	7.05086e+07	2876.37	11941.3	211911
219	3.25665	9	3.58658e+06	7.03998e+07	2536.03	10296.9	182263
219	3.35665	9.1	3.69522e+06	7.02905e+07	2239.48	8898.24	157104
219	3.45665	9.2	3.80443e+06	7.01807e+07	1980.68	7706.06	135712
219	3.55665	9.3	3.91409e+06	7.00705e+07	1754.46	6687.85	117485
219	3.65665	9.4	4.02415e+06	6.996e+07	1556.45	5816.46	101924
219	3.75665	9.5	4.13452e+06	6.98492e+07	1382.87	5069.2	88611.6
219	3.85665	9.6	4.24516e+06	6.97382e+07	1230.49	4427.1	77200
219	3.95665	9.7	4.35601e+06	6.9627e+07	1096.54	3874.26	67398.1
219	4.05665	9.8	4.46702e+06	6.95157e+07	978.636	3397.32	58961.8
219	4.15665	9.9	4.57816e+06	6.94043e+07	874.705	2985.05	51686.3
219	4.25665	10	4.6894e+06	6.92929e+07	782.968	2628	45399.7
219	4.35665	10.1	4.80069e+06	6.91814e+07	701.889	2318.17	39956.9
219	4.45665	10.2	4.91201e+06	6.90698e+07	630.131	2048.81	35235.6
219	4.55665	10.3	5.02335e+06	6.89583e+07	566.539	1814.19	31132.2
219	4.65665	10.4	5.13468e+06	6.88468e+07	510.11	1609.46	27559.3
219	4.75665	10.5	5.24598e+06	6.87354e+07	459.969	1430.48	24442.5
219	4.85665	10.6	5.35723e+06	6.8624e+07	415.358	1273.73	21718.6
219	4.95665	10.7	5.46843e+06	6.85127e+07	375.615	1136.21	19333.7
219	5.05665	10.8	5.57956e+06	6.84015e+07	340.162	1015.35	17242
219	5.15665	10.9	5.6906e+06	6.82903e+07	308.495	908.946	15404.2
219	5.25665	11	5.80155e+06	6.81793e+07	280.174	815.11	13786.6
219	5.35665	11.1	5.9124e+06	6.80683e+07	254.813	732.22	12360.5
219	5.45665	11.2	6.02314e+06	6.79575e+07	232.073	658.878	11101
219	5.55665	11.3	6.13376e+06	6.78468e+07	211.658	593.879	9986.95
219	5.65665	11.4	6.24427e+06	6.77363e+07	193.307	536.182	8999.83
219	5.75665	11.5	6.35464e+06	6.76258e+07	176.79	484.885	8123.8
219	5.85665	11.6	6.46489e+06	6.75155e+07	161.907	439.207	7345.13
219	5.95665	11.7	6.57499e+06	6.74054e+07	148.479	398.471	6651.92
219	6.05665	11.8	6.68496e+06	6.72954e+07	136.349	362.087	6033.83
219	6.15665	11.9	6.79478e+06	6.71855e+07	125.379	329.542	5481.88
219	6.25665	12	6.90446e+06	6.70758e+07	115.445	300.387	4988.27
219	6.35665	12.1	7.01398e+06	6.69662e+07	106.44	274.232	4546.18
219	6.45665	12.2	7.12336e+06	6.68568e+07	98.2665	250.735	4149.65
219	6.55665	12.3	7.23258e+06	6.67476e+07	90.8398	229.596	3793.49
219	6.65665	12.4	7.34164e+06	6.66385e+07	84.0838	210.553	3473.12
219	6.75665	12.5	7.45055e+06	6.65296e+07	77.9309	193.373	3184.56
219	6.85665	12.6	7.55929e+06	6.64208e+07	72.321	177.853	2924.28
219	6.95665	12.7	7.66788e+06	6.63122e+07	67.2006	163.816	2689.2
219	7.05665	12.8	7.77631e+06	6.62037e+07	62.5218	151.102	2476.6
219	7.15665	12.9	7.88457e+06	6.60954e+07	58.242	139.572	2284.08
219	7.25665	13	7.99267e+06	6.59873e+07	54.323	129.102	2109.51
219	7.35665	13.1	8.1006e+06	6.58794e+07	50.7306	119.584	1951.02
219	7.45665	13.2	8.20837e+06	6.57716e+07	47.4342	110.919	1806.95
219	7.55665	13.3	8.31597e+06	6.5664e+07	44.4063	103.023	1675.82
219	7.65665	13.4	8.42341e+06	6.55565e+07	41.6222	95.8177	1556.33
219	7.75665	13.5	8.53068e+06	6.54492e+07	39.0598	89.2356	1447.32
219	7.85665	13.6	8.63778e+06	6.53421e+07	36.6991	83.2158	1347.75
219	7.95665	13.7	8.74471e+06	6.52352e+07	34.5222	77.704	1256.69
219	8.05665	13.8	8.85148e+06	6.51284e+07	32.5128	72.6517	1173.33
219	8.15665	13.9	8.95808e+06	6.50218e+07	30.6564	68.0156	1096.93
219	8.25665	14	9.06451e+06	6.49154e+07	28.9398	63.7568	1026.83
219	8.35665	14.1	9.17077e+06	6.48091e+07	27.3509	59.8405	962.443
219	8.45665	14.2	9.27686e+06	6.4703e+07	25.8791	56.2354	903.24
219	8.55665	14.3	9.38278e+06	6.45971e+07	24.5145	52.9133	848.746
219	8.65665	14.4	9.48854e+06	6.44913e+07	23.2483	49.8491	798.537
219	8.75665	14.5	9.59412e+06	6.43857e+07	22.0723	47.02	752.23
219	8.85665	14.6	9.69954e+06	6.42803e+07	20.9794	44.4054	709.478
219	8.95665	14.7	9.80478e+06	6.4175e+07	19.9628	41.9867	669.972
219	9.05665	14.8	9.90986e+06	6.40699e+07	19.0165	39.7473	633.43
219	9.15665	14.9	1.00148e+07	6.3965e+07	18.135	37.6721	599.6
219	9.25665	15	1.01195e+07	6.38603e+07	17.3132	35.7472	568.252
219	9.35665	15.1	1.02241e+07	6.37557e+07	16.5466	33.9604	539.179
219	9.45665	15.2	1.03285e+07	6.36513e+07	15.831	32.3004	512.193
219	9.55665	15.3	1.04327e+07	6.3547e+07	15.1627	30.7568	487.122
219	9.65665	15.4	1.05368e+07	6.3443e+07	14.538	29.3205	463.814
219	9.75665	15.5	1.06407e+07	6.33391e+07	13.9538	27.9829	442.125
219	9.85665	15.6	1.07444e+07	6.32353e+07	13.4071	26.7364	421.93
219	9.95665	15.7	1.0848e+07	6.31318e+07	12.8954	25.574	403.112
219	10.0566	15.8	1.09514e+07	6.30284e+07	12.416	24.4893	385.564
219	10.1567	15.9	1.10546e+07	6.29251e+07	11.9668	23.4764	369.189
219	10.2567	16	1.11577e+07	6.28221e+07	11.5457	22.53	353.9
219	10.3567	16.1	1.12605e+07	6.27192e+07	11.1508	21.6452	339.615
219	10.4566	16.2	1.13633e+07	6.26165e+07	10.7803	20.8176	326.261
219	10.5566	16.3	1.14658e+07	6.25139e+07	10.4326	20.043	313.771
219	10.6567	16.4	1.15682e+07	6.24115e+07	10.1063	19.3178	302.083
219	10.7567	16.5	1.16704e+07	6.23093e+07	9.79986	18.6385	291.139
219	10.8567	16.6	1.17725e+07	6.22072e+07	9.51214	18.0019	280.888
219	10.9566	16.7	1.18744e+07	6.21053e+07	9.24194	17.4051	271.283
219	11.0566	16.8	1.19761e+07	6.20036e+07	8.9882	16.8456	262.279
219	11.1567	16.9	1.20777e+07	6.1902e+07	8.74991	16.3207	253.837
219	11.2567	17	1.21791e+07	6.18006e+07	8.52618	15.8284	245.919
219	11.3567	17.1	1.22803e+07	6.16994e+07	8.31614	15.3665	238.492
219	11.4566	17.2	1.23814e+07	6.15983e+07	8.11902	14.933	231.523
219	11.5566	17.3	1.24823e+07	6.14974e+07	7.9341	14.5263	224.985
219	11.6567	17.4	1.2583e+07	6.13967e+07	7.76071	14.1448	218.851
219	11.7567	17.5	1.26836e+07	6.12961e+07	7.59823	13.7868	213.096
219	11.8567	17.6	1.2784e+07	6.11957e+07	7.4461	13.4511	207.697
219	11.9566	17.7	1.28842e+07	6.10955e+07	7.30378	13.1364	202.634
219	12.0566	17.8	1.29843e+07	6.09954e+07	7.17079	12.8415	197.887
219	12.1567	17.9	1.30842e+07	6.08955e+07	7.04668	12.5652	193.439
219	12.2567	18	1.31839e+07	6.07957e+07	6.93104	12.3067	189.273
219	12.3567	18.1	1.32835e+07	6.06961e+07	6.82347	12.065	185.374
219	12.4566	18.2	1.3383e+07	6.05967e+07	6.72364	11.8392	181.729
219	12.5566	18.3	1.34822e+07	6.04974e+07	6.63121	11.6285	178.324
219	12.6567	18.4	1.35813e+07	6.03983e+07	6.54589	11.4322	175.147
219	12.7567	18.5	1.36803e+07	6.02994e+07	6.4674	11.2497	172.187
219	12.8567	18.6	1.3779e+07	6.02006e+07	6.3955	11.0804	169.435
219	12.9566	18.7	1.38776e+07	6.0102e+07	6.32994	10.9235	166.881
219	13.0566	18.8	1.39761e+07	6.00036e+07	6.27053	10.7787	164.516
219	13.1567	18.9	1.40744e+07	5.99053e+07	6.21706	10.6455	162.333
219	13.2567	19	1.41725e+07	5.98071e+07	6.16938	10.5234	160.324
219	13.3567	19.1	1.42705e+07	5.97092e+07	6.12732	10.412	158.483
219	13.4566	19.2	1.43683e+07	5.96113e+07	6.09075	10.311	156.804
219	13.5566	19.3	1.44659e+07	5.95137e+07	6.05955	10.22	155.28
219	13.6567	19.4	1.45634e+07	5.94162e+07	6.03361	10.1387	153.908
219	13.7567	19.5	1.46608e+07	5.93189e+07	6.01283	10.0669	152.682
219	13.8567	19.6	1.47579e+07	5.92217e+07	5.99714	10.0043	151.599
219	13.9566	19.7	1.48549e+07	5.91247e+07	5.98647	9.95065	150.655
219	14.0566	19.8	1.49518e+07	5.90278e+07	5.98077	9.90584	149.846
219	14.1567	19.9	1.50485e+07	5.89311e+07	5.97999	9.86968	149.171
219	14.2567	20	1.5145e+07	5.88346e+07	5.98413	9.84202	148.625
219	14.3567	20.1	1.52414e+07	5.87382e+07	5.99314	9.82276	148.208
219	14.4566	20.2	1.53376e+07	5.8642e+07	6.00705	9.81179	147.917
219	14.5566	20.3	1.54337e+07	5.85459e+07	6.02585	9.80904	147.751
219	14.6567	20.4	1.55296e+07	5.845e+07	6.04956	9.81447	147.709
219	14.7567	20.5	1.56253e+07	5.83543e+07	6.07823	9.82804	147.791
219	14.8567	20.6	1.57209e+07	5.82587e+07	6.11189	9.84974	147.995
219	14.9566	20.7	1.58163e+07	5.81633e+07	6.1506	9.87958	148.321
219	15.0566	20.8	1.59116e+07	5.8068e+07	6.19443	9.9176	148.771
219	15.1567	20.9	1.60067e+07	5.79729e+07	6.24347	9.96384	149.343
219	15.2567	21	1.61017e+07	5.78779e+07	6.2978	10.0184	150.04
219	15.3567	21.1	1.61965e+07	5.77831e+07	6.35753	10.0813	150.861
219	15.4566	21.2	1.62912e+07	5.76884e+07	6.42279	10.1527	151.809
219	15.5566	21.3	1.63856e+07	5.75939e+07	6.49371	10.2328	152.885
219	15.6567	21.4	1.648e+07	5.74996e+07	6.57044	10.3216	154.091
219	15.7567	21.5	1.65742e+07	5.74054e+07	6.65313	10.4194	155.43
219	15.8567	21.6	1.66682e+07	5.73114e+07	6.74197	10.5264	156.904
219	15.9566	21.7	1.67621e+07	5.72175e+07	6.83715	10.6428	158.515
219	16.0567	21.8	1.68558e+07	5.71238e+07	6.93887	10.7687	160.268
219	16.1566	21.9	1.69494e+07	5.70302e+07	7.04737	10.9046	162.166
219	16.2567	22	1.70428e+07	5.69368e+07	7.16289	11.0506	164.213
219	16.3566	22.1	1.7136e+07	5.68435e+07	7.2857	11.2072	166.414
219	16.4566	22.2	1.72291e+07	5.67504e+07	7.41606	11.3746	168.773
219	16.5567	22.3	1.73221e+07	5.66575e+07	7.5543	11.5532	171.295
219	16.6566	22.4	1.74149e+07	5.65647e+07	7.70072	11.7435	173.987
219	16.7567	22.5	1.75075e+07	5.6472e+07	7.85569	11.9458	176.854
219	16.8566	22.6	1.76e+07	5.63795e+07	8.01958	12.1607	179.903
219	16.9566	22.7	1.76924e+07	5.62872e+07	8.19278	12.3886	183.141
219	17.0567	22.8	1.77846e+07	5.6195e+07	8.37571	12.6301	186.575
219	17.1566	22.9	1.78766e+07	5.61029e+07	8.56884	12.8857	190.214
219	17.2567	23	1.79685e+07	5.60111e+07	8.77264	13.1562	194.067
219	17.3566	23.1	1.80602e+07	5.59193e+07	8.98765	13.4421	198.142
219	17.4566	23.2	1.81518e+07	5.58277e+07	9.2144	13.7441	202.451
219	17.5567	23.3	1.82432e+07	5.57363e+07	9.45349	14.063	207.002
219	17.6566	23.4	1.83345e+07	5.5645e+07	9.70555	14.3997	211.809
219	17.7567	23.5	1.84256e+07	5.55539e+07	9.97126	14.755	216.883
219	17.8566	23.6	1.85166e+07	5.54629e+07	10.2513	15.1297	222.237
219	17.9566	23.7	1.86074e+07	5.53721e+07	10.5465	15.525	227.885
219	18.0567	23.8	1.86981e+07	5.52814e+07	10.8576	15.9418	233.842
219	18.1566	23.9	1.87886e+07	5.51909e+07	11.1855	16.3812	240.124
219	18.2567	24	1.8879e+07	5.51005e+07	11.5312	16.8445	246.747
219	18.3566	24.1	1.89692e+07	5.50103e+07	11.8955	17.3329	253.73
219	18.4566	24.2	1.90593e+07	5.49202e+07	12.2797	17.8478	261.091
219	18.5567	24.3	1.91492e+07	5.48302e+07	12.6847	18.3907	268.853
219	18.6566	24.4	1.9239e+07	5.47405e+07	13.1119	18.9631	277.035
219	18.7567	24.5	1.93286e+07	5.46508e+07	13.5624	19.5666	285.662
219	18.8566	24.6	1.94181e+07	5.45614e+07	14.0378	20.203	294.759
219	18.9566	24.7	1.95074e+07	5.4472e+07	14.5393	20.8742	304.352
219	19.0567	24.8	1.95966e+07	5.43828e+07	15.0687	21.5822	314.469
219	19.1566	24.9	1.96856e+07	5.42938e+07	15.6275	22.3292	325.142
219	19.2567	25	1.97745e+07	5.42049e+07	16.2176	23.1174	336.402
219	19.3566	25.1	1.98632e+07	5.41162e+07	16.8409	23.9493	348.285
219	19.4566	25.2	1.99518e+07	5.40276e+07	17.4994	24.8276	360.826
219	19.5567	25.3	2.00403e+07	5.39391e+07	18.1954	25.7551	374.067
219	19.6566	25.4	2.01285e+07	5.38509e+07	18.9311	26.7347	388.048
219	19.7567	25.5	2.02167e+07	5.37627e+07	19.7092	27.7696	402.816
219	19.8566	25.6	2.03047e+07	5.36747e+07	20.5322	28.8634	418.419
219	19.9566	25.7	2.03925e+07	5.35869e+07	21.4031	30.0196	434.909
219	20.0567	25.8	2.04802e+07	5.34992e+07	22.325	31.2423	452.342
219	20.1566	25.9	2.05677e+07	5.34116e+07	23.3012	32.5356	470.776
219	20.2567	26	2.06551e+07	5.33242e+07	24.3353	33.9041	490.276
219	20.3566	26.1	2.07424e+07	5.3237e+07	25.4311	35.3526	510.909
219	20.4566	26.2	2.08294e+07	5.31499e+07	26.5926	36.8863	532.75
219	20.5567	26.3	2.09164e+07	5.30629e+07	27.8243	38.5108	555.876
219	20.6566	26.4	2.10032e+07	5.29761e+07	29.131	40.2322	580.372
219	20.7567	26.5	2.10898e+07	5.28895e+07	30.5176	42.0567	606.328
219	20.8566	26.6	2.11763e+07	5.2803e+07	31.9897	43.9913	633.841
219	20.9566	26.7	2.12627e+07	5.27166e+07	33.5532	46.0435	663.014
219	21.0567	26.8	2.13488e+07	5.26304e+07	35.2143	48.2211	693.961
219	21.1566	26.9	2.14349e+07	5.25443e+07	36.9799	50.5327	726.8
219	21.2567	27	2.15208e+07	5.24584e+07	38.8573	52.9876	761.662
219	21.3566	27.1	2.16065e+07	5.23727e+07	40.8543	55.5956	798.684
219	21.4566	27.2	2.16921e+07	5.22871e+07	42.9795	58.3674	838.017
219	21.5567	27.3	2.17775e+07	5.22016e+07	45.242	61.3144	879.821
219	21.6566	27.4	2.18628e+07	5.21163e+07	47.6516	64.449	924.269
219	21.7567	27.5	2.19479e+07	5.20312e+07	50.2191	67.7844	971.546
219	21.8566	27.6	2.20329e+07	5.19462e+07	52.9558	71.335	1021.85
219	21.9566	27.7	2.21177e+07	5.18614e+07	55.8741	75.1162	1075.41
219	22.0567	27.8	2.22024e+07	5.17767e+07	58.9875	79.1446	1132.44
219	22.1566	27.9	2.22869e+07	5.16922e+07	62.3102	83.4383	1193.21
219	22.2567	28	2.23712e+07	5.16078e+07	65.858	88.0165	1257.98
219	22.3566	28.1	2.24554e+07	5.15236e+07	69.6477	92.9002	1327.04
219	22.4566	28.2	2.25394e+07	5.14395e+07	73.6974	98.112	1400.71
219	22.5567	28.3	2.26232e+07	5.13556e+07	78.027	103.676	1479.34
219	22.6566	28.4	2.27069e+07	5.12719e+07	82.6575	109.619	1563.28
219	22.7567	28.5	2.27905e+07	5.11883e+07	87.6122	115.97	1652.94
219	22.8566	28.6	2.28738e+07	5.11049e+07	92.9161	122.758	1748.75
219	22.9566	28.7	2.2957e+07	5.10217e+07	98.596	130.018	1851.17
219	23.0567	28.8	2.304e+07	5.09386e+07	104.681	137.785	1960.7
219	23.1566	28.9	2.31229e+07	5.08557e+07	111.204	146.099	2077.9
219	23.2567	29	2.32056e+07	5.0773e+07	118.198	155.002	2203.35
219	23.3566	29.1	2.32881e+07	5.06905e+07	125.701	164.54	2337.68
219	23.4566	29.2	2.33704e+07	5.06081e+07	133.753	174.762	2481.6
219	23.5567	29.3	2.34525e+07	5.05259e+07	142.399	185.722	2635.84
219	23.6566	29.4	2.35344e+07	5.04439e+07	151.685	197.478	2801.23
219	23.7567	29.5	2.36162e+07	5.03621e+07	161.665	210.095	2978.65
219	23.8566	29.6	2.36977e+07	5.02804e+07	172.393	223.64	3169.05
219	23.9566	29.7	2.37791e+07	5.0199e+07	183.932	238.188	3373.46
219	24.0567	29.8	2.38602e+07	5.01177e+07	196.348	253.821	3593.03
219	24.1566	29.9	2.39412e+07	5.00367e+07	209.712	270.626	3828.96
219	24.2567	30	2.40219e+07	4.99559e+07	224.105	288.699	4082.59
219	24.3566	30.1	2.41024e+07	4.98753e+07	239.611	308.143	4355.37
219	24.4566	30.2	2.41827e+07	4.97949e+07	256.324	329.074	4648.87
219	24.5567	30.3	2.42627e+07	4.97147e+07	274.345	351.612	4964.79
219	24.6566	30.4	2.43425e+07	4.96348e+07	293.784	375.892	5305
219	24.7567	30.5	2.44221e+07	4.95551e+07	314.764	402.06	5671.51
219	24.8566	30.6	2.45013e+07	4.94757e+07	337.413	430.275	6066.53
219	24.9566	30.7	2.45804e+07	4.93965e+07	361.877	460.71	6492.47
219	25.0567	30.8	2.46591e+07	4.93176e+07	388.31	493.552	6951.91
219	25.1566	30.9	2.47375e+07	4.9239e+07	416.884	529.007	7447.72
219	25.2567	31	2.48156e+07	4.91607e+07	447.784	567.3	7983
219	25.3566	31.1	2.48934e+07	4.90826e+07	481.213	608.674	8561.13
219	25.4566	31.2	2.49709e+07	4.90049e+07	517.393	653.396	9185.79
219	25.5567	31.3	2.5048e+07	4.89276e+07	556.565	701.756	9861.02
219	25.6566	31.4	2.51247e+07	4.88506e+07	598.995	754.071	10591.2
219	25.7567	31.5	2.52011e+07	4.8774e+07	644.971	810.689	11381.1
219	25.8566	31.6	2.5277e+07	4.86977e+07	694.809	871.987	12236.1
219	25.9566	31.7	2.53525e+07	4.86219e+07	748.853	938.379	13161.7
219	26.0567	31.8	2.54275e+07	4.85465e+07	807.482	1010.32	14164.2
219	26.1566	31.9	2.5502e+07	4.84716e+07	871.108	1088.29	15250.5
219	26.2567	32	2.5576e+07	4.83972e+07	940.182	1172.85	16428.1
219	26.3566	32.1	2.56494e+07	4.83233e+07	1015.2	1264.57	17705
219	26.4566	32.2	2.57222e+07	4.825e+07	1096.7	1364.1	19090.2
219	26.5567	32.3	2.57944e+07	4.81773e+07	1185.27	1472.15	20593.4
219	26.6566	32.4	2.58659e+07	4.81052e+07	1281.56	1589.5	22225.4
219	26.7567	32.5	2.59366e+07	4.80338e+07	1386.28	1716.97	23997.6
219	26.8566	32.6	2.60066e+07	4.79631e+07	1500.21	1855.51	25923
219	26.9566	32.7	2.60757e+07	4.78932e+07	1624.18	2006.11	28015.4
219	27.0567	32.8	2.61439e+07	4.78242e+07	1759.13	2169.88	30290.1
219	27.1566	32.9	2.62112e+07	4.77561e+07	1906.08	2348.04	32763.9
219	27.2567	33	2.62773e+07	4.7689e+07	2066.13	2541.9	35455
219	27.3566	33.1	2.63424e+07	4.76229e+07	2240.51	2752.92	38383.4
219	27.4566	33.2	2.64062e+07	4.7558e+07	2430.53	2982.69	41571
219	27.5567	33.3	2.64686e+07	4.74943e+07	2637.66	3232.93	45041.7
219	27.6566	33.4	2.65296e+07	4.7432e+07	2863.49	3505.54	48821.9
219	27.7567	33.5	2.65891e+07	4.73711e+07	3109.74	3802.6	52940.1
219	27.8566	33.6	2.66468e+07	4.73118e+07	3378.33	4126.37	57427.6
219	27.9566	33.7	2.67027e+07	4.72542e+07	3671.32	4479.34	62318.8
219	28.0567	33.8	2.67567e+07	4.71984e+07	3990.97	4864.22	67651
219	28.1566	33.9	2.68084e+07	4.71446e+07	4339.75	5283.95	73465.3
219	28.2567	34	2.68578e+07	4.7093e+07	4720.34	5741.78	79806.2
219	28.3566	34.1	2.69047e+07	4.70438e+07	5135.66	6241.21	86722.6
219	28.4566	34.2	2.69487e+07	4.69971e+07	5588.9	6786.1	94267.5
219	28.5567	34.3	2.69898e+07	4.69533e+07	6083.51	7380.61	102499
219	28.6566	34.4	2.70276e+07	4.69124e+07	6623.22	8029.29	111480
219	28.7567	34.5	2.70617e+07	4.68749e+07	7212.09	8737.09	121280
219	28.8566	34.6	2.70921e+07	4.68409e+07	7854.5	9509.36	131972
219	28.9566	34.7	2.71181e+07	4.68108e+07	8555.18	10351.9	143638
219	29.0567	34.8	2.71396e+07	4.6785e+07	9319.2	11271	156365
219	29.1566	34.9	2.71562e+07	4.67638e+07	10152	12273.5	170249
219	29.2567	35	2.71672e+07	4.67475e+07	11059.5	13366.7	185391
219	29.3566	35.1	2.71724e+07	4.67367e+07	12047.8	14558.4	201902
219	29.4566	35.2	2.71713e+07	4.67318e+07	13123.6	15857.1	219900
219	29.5567	35.3	2.71631e+07	4.67333e+07	14293.8	17271.7	239513
219	29.6566	35.4	2.71475e+07	4.67417e+07	15565.9	18811.9	260876
219	29.7567	35.5	2.71237e+07	4.67576e+07	16947.4	20487.9	284133
219	29.8566	35.6	2.70912e+07	4.67815e+07	18446.4	22310.3	309438
219	29.9566	35.7	2.70491e+07	4.68143e+07	20071.1	24290.5	336952
219	30.0567	35.8	2.69968e+07	4.68565e+07	21829.8	26440.3	366844
219	30.1566	35.9	2.69335e+07	4.69088e+07	23731	28771.7	399291
219	30.2567	36	2.68583e+07	4.6972e+07	25783	31297.3	434476
219	30.3566	36.1	2.67704e+07	4.7047e+07	27993.8	34029.7	472587
219	30.4566	36.2	2.66689e+07	4.71344e+07	30371.2	36981.9	513812
219	30.5567	36.3	2.65529e+07	4.72352e+07	32922.3	40166.2	558343
219	30.6566	36.4	2.64214e+07	4.73502e+07	35653.1	43594.9	606367
219	30.7567	36.5	2.62736e+07	4.74803e+07	38568.6	47279.5	658066
219	30.8566	36.6	2.61085e+07	4.76263e+07	41672.1	51230.4	713610
219	30.9566	36.7	2.59252e+07	4.77889e+07	44965	55456.6	773154
219	31.0567	36.8	2.57228e+07	4.79692e+07	48446.5	59965.3	836830
219	31.1566	36.9	2.55006e+07	4.81676e+07	52112.7	64761.3	904743
219	31.2567	37	2.52577e+07	4.8385e+07	55956.8	69846.2	976959
219	31.3566	37.1	2.49937e+07	4.86219e+07	59968	75218.5	1.0535e+06
219	31.4566	37.2	2.47079e+07	4.88787e+07	64131.4	80872.2	1.13434e+06
219	31.5567	37.3	2.44001e+07	4.91557e+07	68427.9	86796.6	1.21938e+06
219	31.6566	37.4	2.407e+07	4.94531e+07	72833.3	92975.6	1.30846e+06
219	31.7567	37.5	2.37178e+07	4.97708e+07	77318.2	99387.2	1.40133e+06
219	31.8566	37.6	2.33438e+07	5.01085e+07	81848.6	106003	1.49766e+06
219	31.9566	37.7	2.29484e+07	5.04657e+07	86385.2	112787	1.59701e+06
219	32.0566	37.8	2.25324e+07	5.08417e+07	90884	119697	1.69884e+06
219	32.1566	37.9	2.20971e+07	5.12354e+07	95297	126684	1.80251e+06
219	32.2567	38	2.16437e+07	5.16455e+07	99573	133691	1.90729e+06
219	32.3567	38.1	2.1174e+07	5.20705e+07	103658	140655	2.01231e+06
219	32.4567	38.2	2.06898e+07	5.25086e+07	107498	147507	2.11665e+06
219	32.5566	38.3	2.01935e+07	5.29576e+07	111038	154176	2.21928e+06
219	32.6566	38.4	1.96874e+07	5.34155e+07	114225	160584	2.3191e+06
219	32.7567	38.5	1.91741e+07	5.38797e+07	117012	166655	2.41499e+06
219	32.8567	38.6	1.86563e+07	5.43478e+07	119355	172311	2.50579e+06
219	32.9567	38.7	1.8137e+07	5.48172e+07	121217	177479	2.59036e+06
219	33.0566	38.8	1.76188e+07	5.52853e+07	122569	182089	2.66761e+06
219	33.1566	38.9	1.71046e+07	5.57494e+07	123392	186076	2.73649e+06
219	33.2567	39	1.65972e+07	5.62071e+07	123676	189389	2.79606e+06
219	33.3567	39.1	1.6099e+07	5.66561e+07	123422	191981	2.84554e+06
219	33.4567	39.2	1.56125e+07	5.70941e+07	122641	193821	2.88426e+06
219	33.5566	39.3	1.51399e+07	5.75193e+07	121352	194888	2.91175e+06
219	33.6566	39.4	1.46829e+07	5.79298e+07	119585	195177	2.9277e+06
219	33.7567	39.5	1.42433e+07	5.83243e+07	117374	194693	2.93203e+06
219	33.8567	39.6	1.38223e+07	5.87014e+07	114763	193456	2.92483e+06
219	33.9567	39.7	1.34211e+07	5.90603e+07	111798	191495	2.90637e+06
219	34.0566	39.8	1.30404e+07	5.94002e+07	108529	188851	2.8771e+06
219	34.1566	39.9	1.26806e+07	5.97207e+07	105006	185576	2.83765e+06
219	34.2567	40	1.23422e+07	6.00216e+07	101280	181725	2.78873e+06
219	34.3567	40.1	1.2025e+07	6.03029e+07	97401.6	177362	2.73121e+06
219	34.4567	40.2	1.1729e+07	6.05648e+07	93416.8	172553	2.66601e+06
219	34.5566	40.3	1.14539e+07	6.08074e+07	89369.7	167364	2.59411e+06
219	34.6566	40.4	1.11991e+07	6.10313e+07	85300.4	161865	2.51653e+06
219	34.7567	40.5	1.09641e+07	6.12371e+07	81244.6	156122	2.43426e+06
219	34.8567	40.6	1.07482e+07	6.14253e+07	77233.6	150198	2.3483e+06
219	34.9567	40.7	1.05507e+07	6.15966e+07	73294	144154	2.2596e+06
219	35.0566	40.8	1.03708e+07	6.17518e+07	69448.4	138046	2.16906e+06
219	35.1566	40.9	1.02077e+07	6.18916e+07	65714.8	131924	2.07753e+06
219	35.2567	41	1.00606e+07	6.20168e+07	62107.5	125834	1.98575e+06
219	35.3567	41.1	9.92851e+06	6.21282e+07	58637.3	119816	1.8944e+06
219	35.4567	41.2	9.81074e+06	6.22265e+07	55311.9	113904	1.8041e+06
219	35.5566	41.3	9.70644e+06	6.23125e+07	52136.1	108127	1.71536e+06
219	35.6566	41.4	9.6148e+06	6.23869e+07	49112.3	102510	1.62862e+06
219	35.7567	41.5	9.53506e+06	6.24504e+07	46240.9	97071.9	1.54424e+06
219	35.8567	41.6	9.46649e+06	6.25038e+07	43520.9	91827.5	1.46252e+06
219	35.9567	41.7	9.40837e+06	6.25476e+07	40949.5	86788	1.38368e+06
219	36.0566	41.8	9.36003e+06	6.25825e+07	38523.2	81960.8	1.3079e+06
219	36.1566	41.9	9.32084e+06	6.2609e+07	36237.3	77350.2	1.23529e+06
219	36.2567	42	9.2902e+06	6.26277e+07	34086.8	72958	1.16592e+06
219	36.3567	42.1	9.26754e+06	6.26392e+07	32066	68783.7	1.09981e+06
219	36.4567	42.2	9.25232e+06	6.26438e+07	30169.2	64824.7	1.03697e+06
219	36.5566	42.3	9.24405e+06	6.26422e+07	28390.2	61077	977360
219	36.6566	42.4	9.24225e+06	6.26346e+07	26723	57535.2	920916
219	36.7567	42.5	9.24648e+06	6.26216e+07	25161.5	54193.1	867562
219	36.8567	42.6	9.25634e+06	6.26034e+07	23699.7	51043.5	817207
219	36.9567	42.7	9.27144e+06	6.25805e+07	22331.9	48078.8	769745
219	37.0566	42.8	9.29143e+06	6.25531e+07	21052.3	45291	725062
219	37.1566	42.9	9.31596e+06	6.25216e+07	19855.6	42671.9	683039
219	37.2567	43	9.34474e+06	6.24862e+07	18736.6	40213.2	643555
219	37.3567	43.1	9.37746e+06	6.24473e+07	17690.2	37906.6	606483
219	37.4567	43.2	9.41387e+06	6.24049e+07	16711.9	35743.8	571701
219	37.5566	43.3	9.4537e+06	6.23595e+07	15797.1	33716.8	539086
219	37.6566	43.4	9.49674e+06	6.23112e+07	14941.6	31817.9	508516
219	37.7567	43.5	9.54275e+06	6.22602e+07	14141.6	30039.4	479874
219	37.8567	43.6	9.59154e+06	6.22066e+07	13393.2	28374.1	453048
219	37.9567	43.7	9.64292e+06	6.21507e+07	12693.1	26815	427928
219	38.0566	43.8	9.69671e+06	6.20926e+07	12038	25355.5	404408
219	38.1566	43.9	9.75276e+06	6.20325e+07	11424.8	23989.3	382391
219	38.2567	44	9.8109e+06	6.19705e+07	10850.7	22710.4	361780
219	38.3567	44.1	9.871e+06	6.19067e+07	10313	21513.2	342485
219	38.4567	44.2	9.93293e+06	6.18413e+07	9809.28	20392.3	324423
219	38.5566	44.3	9.99656e+06	6.17743e+07	9337.23	19342.7	307511
219	38.6566	44.4	1.00618e+07	6.17058e+07	8894.7	18359.8	291677
219	38.7567	44.5	1.01285e+07	6.16361e+07	8479.71	17439.1	276847
219	38.8567	44.6	1.01966e+07	6.15651e+07	8090.38	16576.5	262956
219	38.9567	44.7	1.0266e+07	6.14929e+07	7725.02	15768.2	249942
219	39.0566	44.8	1.03365e+07	6.14196e+07	7382	15010.4	237745
219	39.1566	44.9	1.04082e+07	6.13454e+07	7059.85	14299.9	226313
219	39.2567	45	1.0481e+07	6.12702e+07	6757.18	13633.5	215593
219	39.3567	45.1	1.05547e+07	6.11941e+07	6472.7	13008.2	205539
219	39.4567	45.2	1.06294e+07	6.11172e+07	6205.22	12421.4	196106
219	39.5566	45.3	1.07048e+07	6.10395e+07	5953.64	11870.5	187253
219	39.6566	45.4	1.07811e+07	6.09611e+07	5716.91	11353	178941
219	39.7567	45.5	1.08581e+07	6.08821e+07	5494.09	10866.9	171135
219	39.8567	45.6	1.09358e+07	6.08024e+07	5284.27	10410.1	163802
219	39.9567	45.7	1.10142e+07	6.07222e+07	5086.65	9980.54	156910
219	40.0566	45.8	1.10931e+07	6.06415e+07	4900.43	9576.58	150431
219	40.1566	45.9	1.11726e+07	6.05602e+07	4724.92	9196.55	144337
219	40.2567	46	1.12526e+07	6.04785e+07	4559.45	8838.89	138605
219	40.3567	46.1	1.13331e+07	6.03964e+07	4403.39	8502.18	133210
219	40.4567	46.2	1.1414e+07	6.03139e+07	4256.17	8185.09	128131
219	40.5566	46.3	1.14953e+07	6.02311e+07	4117.26	7886.38	123348
219	40.6566	46.4	1.1577e+07	6.01479e+07	3986.15	7604.91	118843
219	40.7567	46.5	1.16591e+07	6.00644e+07	3862.39	7339.6	114598
219	40.8567	46.6	1.17414e+07	5.99806e+07	3745.54	7089.45	110596
219	40.9567	46.7	1.18241e+07	5.98966e+07	3635.21	6853.55	106824
219	41.0566	46.8	1.1907e+07	5.98123e+07	3531	6631.03	103266
219	41.1566	46.9	1.19902e+07	5.97278e+07	3432.59	6421.08	99910.4
219	41.2567	47	1.20736e+07	5.96432e+07	3339.63	6222.96	96744.3
219	41.3567	47.1	1.21572e+07	5.95583e+07	3251.84	6035.98	93756.7
219	41.4567	47.2	1.2241e+07	5.94733e+07	3168.92	5859.48	90937.1
219	41.5566	47.3	1.2325e+07	5.93882e+07	3090.61	5692.87	88275.7
219	41.6566	47.4	1.24091e+07	5.93029e+07	3016.67	5535.58	85763.3
219	41.7567	47.5	1.24934e+07	5.92175e+07	2946.87	5387.09	83391.6
219	41.8567	47.6	1.25777e+07	5.91321e+07	2880.99	5246.9	81152.6
219	41.9567	47.7	1.26622e+07	5.90465e+07	2818.84	5114.57	79038.9
219	42.0566	47.8	1.27468e+07	5.89609e+07	2760.23	4989.68	77043.7
219	42.1566	47.9	1.28314e+07	5.88752e+07	2704.99	4871.81	75160.6
219	42.2567	48	1.29161e+07	5.87895e+07	2652.95	4760.62	73383.6
219	42.3567	48.1	1.30008e+07	5.87038e+07	2603.97	4655.75	71707.2
219	42.4567	48.2	1.30856e+07	5.8618e+07	2557.91	4556.89	70126.2
219	42.5566	48.3	1.31704e+07	5.85323e+07	2514.62	4463.74	68635.8
219	42.6566	48.4	1.32552e+07	5.84465e+07	2474	4376.01	67231.4
219	42.7567	48.5	1.33401e+07	5.83607e+07	2435.94	4293.46	65908.9
219	42.8567	48.6	1.34249e+07	5.8275e+07	2400.31	4215.83	64664.3
219	42.9567	48.7	1.35097e+07	5.81892e+07	2367.03	4142.91	63494.1
219	43.0566	48.8	1.35945e+07	5.81036e+07	2336.01	4074.49	62394.8
219	43.1566	48.9	1.36792e+07	5.80179e+07	2307.16	4010.36	61363.4
219	43.2567	49	1.37639e+07	5.79323e+07	2280.41	3950.36	60396.7
219	43.3567	49.1	1.38486e+07	5.78468e+07	2255.68	3894.31	59492.2
219	43.4567	49.2	1.39331e+07	5.77613e+07	2232.9	3842.05	58647.3
219	43.5566	49.3	1.40177e+07	5.76759e+07	2212.01	3793.45	57859.6
219	43.6566	49.4	1.41021e+07	5.75906e+07	2192.97	3748.36	57126.9
219	43.7567	49.5	1.41865e+07	5.75054e+07	2175.71	3706.67	56447.3
219	43.8567	49.6	1.42707e+07	5.74203e+07	2160.19	3668.26	55818.8
219	43.9567	49.7	1.43549e+07	5.73353e+07	2146.36	3633.02	55239.8
219	44.0566	49.8	1.4439e+07	5.72504e+07	2134.2	3600.86	54708.6
219	44.1566	49.9	1.45229e+07	5.71656e+07	2123.65	3571.69	54223.8
219	44.2567	50	1.46068e+07	5.70809e+07	2114.7	3545.42	53784
219	44.3567	50.1	1.46905e+07	5.69963e+07	2107.32	3521.99	53388.1
219	44.4567	50.2	1.47741e+07	5.69119e+07	2101.47	3501.33	53034.9
219	44.5566	50.3	1.48575e+07	5.68276e+07	2097.15	3483.38	52723.4
219	44.6566	50.4	1.49408e+07	5.67435e+07	2094.34	3468.08	52452.7
219	44.7567	50.5	1.50239e+07	5.66595e+07	2093.01	3455.39	52222.1
219	44.8567	50.6	1.51069e+07	5.65757e+07	2093.16	3445.26	52030.7
219	44.9567	50.7	1.51897e+07	5.64921e+07	2094.79	3437.67	51878
219	45.0566	50.8	1.52724e+07	5.64086e+07	2097.89	3432.58	51763.5
219	45.1566	50.9	1.53549e+07	5.63253e+07	2102.45	3429.97	51686.7
219	45.2567	51	1.54371e+07	5.62421e+07	2108.49	3429.81	51647.2
219	45.3567	51.1	1.55192e+07	5.61592e+07	2116	3432.1	51644.7
219	45.4567	51.2	1.56011e+07	5.60764e+07	2124.98	3436.83	51679.1
219	45.5566	51.3	1.56828e+07	5.59939e+07	2135.47	3444	51750.2
219	45.6566	51.4	1.57643e+07	5.59116e+07	2147.45	3453.59	51858
219	45.7567	51.5	1.58455e+07	5.58294e+07	2160.96	3465.63	52002.5
219	45.8567	51.6	1.59265e+07	5.57475e+07	2176.01	3480.12	52183.8
219	45.9567	51.7	1.60073e+07	5.56658e+07	2192.62	3497.09	52402
219	46.0566	51.8	1.60879e+07	5.55844e+07	2210.83	3516.54	52657.5
219	46.1566	51.9	1.61682e+07	5.55032e+07	2230.65	3538.51	52950.5
219	46.2567	52	1.62482e+07	5.54222e+07	2252.11	3563.03	53281.4
219	46.3567	52.1	1.6328e+07	5.53415e+07	2275.26	3590.13	53650.7
219	46.4567	52.2	1.64075e+07	5.52611e+07	2300.14	3619.86	54059
219	46.5566	52.3	1.64867e+07	5.51809e+07	2326.77	3652.26	54506.8
219	46.6566	52.4	1.65657e+07	5.5101e+07	2355.22	3687.39	54994.8
219	46.7567	52.5	1.66443e+07	5.50214e+07	2385.52	3725.29	55523.9
219	46.8567	52.6	1.67226e+07	5.49421e+07	2417.72	3766.04	56094.9
219	46.9567	52.7	1.68006e+07	5.48631e+07	2451.9	3809.7	56708.8
219	47.0566	52.8	1.68783e+07	5.47844e+07	2488.09	3856.34	57366.5
219	47.1566	52.9	1.69556e+07	5.4706e+07	2526.38	3906.05	58069.1
219	47.2567	53	1.70326e+07	5.4628e+07	2566.82	3958.91	58817.9
219	47.3567	53.1	1.71092e+07	5.45503e+07	2609.49	4015.01	59614.2
219	47.4567	53.2	1.71855e+07	5.44729e+07	2654.46	4074.45	60459.4
219	47.5566	53.3	1.72613e+07	5.43959e+07	2701.82	4137.33	61354.8
219	47.6566	53.4	1.73368e+07	5.43193e+07	2751.65	4203.78	62302.2
219	47.7567	53.5	1.74119e+07	5.42431e+07	2804.05	4273.9	63303.2
219	47.8567	53.6	1.74865e+07	5.41673e+07	2859.11	4347.82	64359.5
219	47.9567	53.7	1.75607e+07	5.40918e+07	2916.94	4425.68	65473.2
219	48.0566	53.8	1.76345e+07	5.40169e+07	2977.63	4507.62	66646.2
219	48.1566	53.9	1.77078e+07	5.39423e+07	3041.31	4593.79	67880.7
219	48.2567	54	1.77806e+07	5.38682e+07	3108.1	4684.35	69178.9
219	48.3567	54.1	1.78529e+07	5.37946e+07	3178.12	4779.48	70543.3
219	48.4567	54.2	1.79247e+07	5.37214e+07	3251.51	4879.34	71976.5
219	48.5566	54.3	1.79959e+07	5.36487e+07	3328.41	4984.13	73481
219	48.6566	54.4	1.80667e+07	5.35766e+07	3408.97	5094.04	75059.7
219	48.7567	54.5	1.81368e+07	5.3505e+07	3493.33	5209.29	76715.7
219	48.8567	54.6	1.82064e+07	5.34339e+07	3581.68	5330.1	78452.1
219	48.9567	54.7	1.82753e+07	5.33635e+07	3674.17	5456.69	80272.1
219	49.0566	54.8	1.83436e+07	5.32936e+07	3771	5589.31	82179.4
219	49.1566	54.9	1.84113e+07	5.32243e+07	3872.34	5728.23	84177.5
219	49.2567	55	1.84782e+07	5.31556e+07	3978.4	5873.7	86270.4
219	49.3567	55.1	1.85445e+07	5.30876e+07	4089.4	6026.02	88462.2
283	49.4567	55.2	1.861e+07	5.30203e+07	4205.55	6185.47	90757.1
283	49.5566	55.3	1.86748e+07	5.29537e+07	4327.07	6352.39	93159.6
283	49.6566	55.4	1.87388e+07	5.28879e+07	4454.22	6527.09	95674.4
283	49.7567	55.5	1.88019e+07	5.28228e+07	4587.24	6709.92	98306.6
283	49.8567	55.6	1.88642e+07	5.27585e+07	4726.41	6901.24	101061
283	49.9567	55.7	1.89257e+07	5.2695e+07	4871.99	7101.44	103944
283	-8.00299	0	80000000	0	1	0	0
283	-7.90299	0.1	8e+07	2.44643	0.723043	0.292588	1.77585
283	-7.80299	0.2	8e+07	8.26206	0.714311	0.469994	4.48012
283	-7.70299	0.3	8e+07	16.5981	0.896726	0.640638	7.07538
283	-7.60299	0.4	8e+07	27.8205	1.20989	0.860548	9.90813
283	-7.50299	0.5	8e+07	42.923	1.64709	1.16161	13.4858
283	-7.40299	0.6	7.99999e+07	63.3409	2.23836	1.57319	18.2745
283	-7.30299	0.7	7.99999e+07	91.0042	3.03747	2.13296	24.7675
283	-7.20299	0.8	7.99999e+07	128.508	4.11976	2.89259	33.581
283	-7.10299	0.9	7.99998e+07	179.362	5.58703	3.92283	45.5385
283	-7.00299	1	7.99997e+07	248.319	7.57677	5.31997	61.7565
283	-6.90299	1.1	7.99996e+07	341.827	10.2751	7.21466	83.7508
283	-6.80299	1.2	7.99995e+07	468.629	13.9346	9.78411	113.578
283	-6.70299	1.3	7.99993e+07	640.583	18.8972	13.2687	154.028
283	-6.60299	1.4	7.99991e+07	873.767	25.6273	17.9942	208.885
283	-6.50299	1.5	7.99987e+07	1189.99	34.7542	24.4027	283.277
283	-6.40299	1.6	7.99983e+07	1618.82	47.1314	33.0934	384.164
283	-6.30299	1.7	7.99977e+07	2200.36	63.9165	44.8792	520.979
283	-6.20299	1.8	7.99968e+07	2989	86.679	60.8623	706.519
283	-6.10299	1.9	7.99957e+07	4058.47	117.548	82.5372	958.135
283	-6.00299	2	7.99941e+07	5508.78	159.408	111.931	1299.36
283	-5.90299	2.1	7.9992e+07	7475.53	216.174	151.792	1762.09
283	-5.80299	2.2	7.99892e+07	10142.6	293.152	205.846	2389.6
283	-5.70299	2.3	7.99853e+07	13759.2	397.536	279.148	3240.55
283	-5.60299	2.4	7.99801e+07	18663.4	539.077	378.547	4394.49
283	-5.50299	2.5	7.9973e+07	25313.3	730.995	513.332	5959.26
283	-5.40299	2.6	7.99634e+07	34329.9	991.204	696.092	8081.05
283	-5.30299	2.7	7.99503e+07	46554.7	1343.97	943.891	10958
283	-5.20299	2.8	7.99327e+07	63127.8	1822.18	1279.85	14858.8
283	-5.10299	2.9	7.99087e+07	85593.2	2470.32	1735.29	20147.1
283	-5.00299	3	7.98762e+07	116041	3348.61	2352.61	27315.9
283	-4.90299	3.1	7.98322e+07	157299	4538.43	3189.22	37032.4
283	-4.80299	3.2	7.97726e+07	213187	6149.69	4322.72	50199.5
283	-4.70299	3.3	7.96918e+07	288866	8330.53	5857.95	68037.5
283	-4.60299	3.4	7.95826e+07	391285	11280.3	7936.38	92194.7
283	-4.50299	3.5	7.94348e+07	529795	15266.3	10748.5	124894
283	-4.40299	3.6	7.92352e+07	716925	20645.6	14550	169124
283	-4.30299	3.7	7.89658e+07	969408	27893.1	19683.5	228900
283	-4.20299	3.8	7.8603e+07	1.30945e+06	37634.5	26605	309585
283	-4.10299	3.9	7.81156e+07	1.76631e+06	50687	35918.2	418311
283	-4.00299	4	7.74628e+07	2.37809e+06	68101.7	48415.2	564497
283	-3.90299	4.1	7.65924e+07	3.19376e+06	91203.3	65121.9	760457
283	-3.80299	4.2	7.54386e+07	4.27485e+06	121613	87345.2	1.02207e+06
283	-3.70299	4.3	7.3921e+07	5.69655e+06	161227	116709	1.36944e+06
283	-3.60299	4.4	7.19456e+07	7.54686e+06	212119	155164	1.82734e+06
283	-3.50299	4.5	6.94087e+07	9.92235e+06	276292	204930	2.42514e+06
283	-3.40299	4.6	6.62078e+07	1.29185e+07	355228	268337	3.19568e+06
283	-3.30299	4.7	6.22592e+07	1.66128e+07	449179	347492	4.17247e+06
283	-3.20299	4.8	5.75249e+07	2.10393e+07	556226	443731	5.38423e+06
283	-3.10299	4.9	5.20435e+07	2.61603e+07	671320	556855	6.84643e+06
283	-3.00299	5	4.59571e+07	3.18406e+07	785748	684269	8.55015e+06
283	-2.90299	5.1	3.95179e+07	3.78426e+07	887640	820305	1.04505e+07
283	-2.80299	5.2	3.30606e+07	4.38522e+07	963963	956152	1.24589e+07
283	-2.70299	5.3	2.6942e+07	4.95361e+07	1.00374e+06	1.08074e+06	1.44448e+07
283	-2.60299	5.4	2.14641e+07	5.4614e+07	1.00134e+06	1.18263e+06	1.62501e+07
283	-2.50299	5.5	1.68156e+07	5.89125e+07	958183	1.25232e+06	1.77163e+07
283	-2.40299	5.6	1.30532e+07	6.2382e+07	882101	1.28429e+06	1.87152e+07
283	-2.30299	5.7	1.01244e+07	6.50745e+07	784615	1.27779e+06	1.9173e+07
283	-2.20299	5.8	7.91094e+06	6.71022e+07	677742	1.2365e+06	1.9081e+07
283	-2.10299	5.9	6.2723e+06	6.85973e+07	571530	1.16714e+06	1.84894e+07
283	-2.00299	6	5.07474e+06	6.96849e+07	472939	1.07785e+06	1.74901e+07
283	-1.90299	6.1	4.20587e+06	7.04695e+07	385836	976738	1.61958e+07
283	-1.80299	6.2	3.57799e+06	7.10326e+07	311632	870915	1.47204e+07
283	-1.70299	6.3	3.12581e+06	7.14344e+07	250085	766003	1.31659e+07
283	-1.60299	6.4	2.80199e+06	7.17186e+07	200020	666038	1.16146e+07
283	-1.50299	6.5	2.57268e+06	7.19164e+07	159848	573619	1.01275e+07
283	-1.40299	6.6	2.41376e+06	7.20499e+07	127909	490160	8.74484e+06
283	-1.30299	6.7	2.30802e+06	7.2135e+07	102655	416178	7.48989e+06
283	-1.20299	6.8	2.24305e+06	7.2183e+07	82734.1	351561	6.37242e+06
283	-1.10299	6.9	2.20983e+06	7.22021e+07	67020.9	295790	5.39253e+06
283	-1.00299	7	2.20169e+06	7.21984e+07	54601	248111	4.54386e+06
283	-0.90299	7.1	2.21362e+06	7.21766e+07	44748.1	207657	3.81616e+06
283	-0.80299	7.2	2.24181e+06	7.214e+07	36893.4	173542	3.19718e+06
283	-0.70299	7.3	2.28332e+06	7.20913e+07	30595.6	144906	2.67405e+06
283	-0.60299	7.4	2.33581e+06	7.20327e+07	25514	120956	2.23415e+06
283	-0.50299	7.5	2.39744e+06	7.19658e+07	21387	100978	1.8657e+06
283	-0.40299	7.6	2.46671e+06	7.18921e+07	18013.1	84344.7	1.55799e+06
283	-0.30299	7.7	2.5424e+06	7.18125e+07	15237.4	70512.1	1.30155e+06
283	-0.20299	7.8	2.6235e+06	7.17281e+07	12940	59015.6	1.08814e+06
283	-0.10299	7.9	2.70919e+06	7.16396e+07	11028	49461.5	910671
283	-0.00299	8	2.79875e+06	7.15475e+07	9428.5	41519.2	763136
283	0.09701	8.1	2.89161e+06	7.14525e+07	8084.37	34912.3	640463
283	0.19701	8.2	2.98727e+06	7.1355e+07	6950.16	29411	538407
283	0.29701	8.3	3.08531e+06	7.12553e+07	5989.56	24824.8	453431
283	0.39701	8.4	3.18538e+06	7.11538e+07	5173.34	20996.1	382596
283	0.49701	8.5	3.28717e+06	7.10508e+07	4477.75	17794.8	323472
283	0.59701	8.6	3.39042e+06	7.09465e+07	3883.39	15113.4	274046
283	0.69701	8.7	3.49491e+06	7.08411e+07	3374.32	12863.6	232661
283	0.79701	8.8	3.60045e+06	7.07347e+07	2937.33	10972.2	197946
283	0.89701	8.9	3.70689e+06	7.06275e+07	2561.46	9379.19	168774
283	0.99701	9	3.81407e+06	7.05197e+07	2237.53	8034.74	144211
283	1.09701	9.1	3.92188e+06	7.04114e+07	1957.86	6897.8	123490
283	1.19701	9.2	4.03022e+06	7.03025e+07	1715.99	5934.41	105973
283	1.29701	9.3	4.13899e+06	7.01933e+07	1506.47	5116.41	91136.3
283	1.39701	9.4	4.24812e+06	7.00838e+07	1324.67	4420.44	78543.7
283	1.49701	9.5	4.35755e+06	6.9974e+07	1166.67	3827.1	67833.9
283	1.59701	9.6	4.4672e+06	6.98641e+07	1029.16	3320.24	58707.1
283	1.69701	9.7	4.57704e+06	6.9754e+07	909.284	2886.37	50913.4
283	1.79701	9.8	4.68702e+06	6.96438e+07	804.633	2514.26	44244.8
283	1.89701	9.9	4.7971e+06	6.95335e+07	713.138	2194.48	38527.4
283	1.99701	10	4.90724e+06	6.94231e+07	633.025	1919.13	33616
283	2.09701	10.1	5.01743e+06	6.93128e+07	562.778	1681.6	29388.5
283	2.19701	10.2	5.12763e+06	6.92024e+07	501.092	1476.28	25742.9
283	2.29701	10.3	5.23782e+06	6.90921e+07	446.846	1298.49	22592.9
283	2.39701	10.4	5.34799e+06	6.89818e+07	399.077	1144.25	19866.1
283	2.49701	10.5	5.45811e+06	6.88716e+07	356.949	1010.19	17501.2
283	2.59701	10.6	5.56817e+06	6.87614e+07	319.747	893.463	15446.4
283	2.69701	10.7	5.67816e+06	6.86514e+07	286.847	791.645	13657.8
283	2.79701	10.8	5.78806e+06	6.85414e+07	257.712	702.678	12098.1
283	2.89701	10.9	5.89787e+06	6.84315e+07	231.876	624.805	10735.7
283	2.99701	11	6.00758e+06	6.83217e+07	208.933	556.526	9543.57
283	3.09701	11.1	6.11718e+06	6.8212e+07	188.534	496.558	8498.56
283	3.19701	11.2	6.22666e+06	6.81025e+07	170.37	443.802	7581.01
283	3.29701	11.3	6.33602e+06	6.79931e+07	154.176	397.315	6774.02
283	3.39701	11.4	6.44525e+06	6.78838e+07	139.719	356.287	6063.1
283	3.49701	11.5	6.55435e+06	6.77747e+07	126.796	320.017	5435.82
283	3.59701	11.6	6.66331e+06	6.76657e+07	115.229	287.905	4881.43
283	3.69701	11.7	6.77214e+06	6.75568e+07	104.863	259.429	4390.7
283	3.79701	11.8	6.88081e+06	6.74481e+07	95.5607	234.14	3955.63
283	3.89701	11.9	6.98934e+06	6.73396e+07	87.2027	211.646	3569.34
283	3.99701	12	7.09773e+06	6.72312e+07	79.6838	191.609	3225.82
283	4.09701	12.1	7.20596e+06	6.71229e+07	72.9113	173.735	2919.89
283	4.19701	12.2	7.31403e+06	6.70148e+07	66.8037	157.767	2647.03
283	4.29701	12.3	7.42195e+06	6.69069e+07	61.2891	143.481	2403.32
283	4.39701	12.4	7.52972e+06	6.67991e+07	56.3039	130.682	2185.33
283	4.49701	12.5	7.63733e+06	6.66915e+07	51.792	119.2	1990.07
283	4.59701	12.6	7.74477e+06	6.6584e+07	47.7035	108.884	1814.92
283	4.69701	12.7	7.85206e+06	6.64767e+07	43.9945	99.605	1657.6
283	4.79701	12.8	7.95919e+06	6.63696e+07	40.6259	91.2463	1516.11
283	4.89701	12.9	8.06615e+06	6.62626e+07	37.5629	83.707	1388.67
283	4.99701	13	8.17295e+06	6.61558e+07	34.7748	76.8981	1273.75
283	5.09701	13.1	8.27959e+06	6.60491e+07	32.234	70.7408	1169.97
283	5.19701	13.2	8.38607e+06	6.59426e+07	29.916	65.1658	1076.15
283	5.29701	13.3	8.49238e+06	6.58363e+07	27.7991	60.1118	991.207
283	5.39701	13.4	8.59853e+06	6.57302e+07	25.8636	55.5245	914.215
283	5.49701	13.5	8.70451e+06	6.56242e+07	24.0923	51.3557	844.342
283	5.59701	13.6	8.81033e+06	6.55183e+07	22.4694	47.5627	780.853
283	5.69701	13.7	8.91598e+06	6.54127e+07	20.981	44.1076	723.096
283	5.79701	13.8	9.02147e+06	6.53072e+07	19.6146	40.9567	670.49
283	5.89701	13.9	9.12679e+06	6.52019e+07	18.3589	38.0798	622.522
283	5.99701	14	9.23194e+06	6.50967e+07	17.2038	35.4503	578.732
283	6.09701	14.1	9.33693e+06	6.49917e+07	16.1403	33.0441	538.711
283	6.19701	14.2	9.44176e+06	6.48869e+07	15.16	30.84	502.095
283	6.29701	14.3	9.54641e+06	6.47822e+07	14.2558	28.8187	468.556
283	6.39701	14.4	9.65091e+06	6.46777e+07	13.4208	26.9632	437.804
283	6.49701	14.5	9.75523e+06	6.45734e+07	12.6491	25.258	409.576
283	6.59701	14.6	9.8594e+06	6.44692e+07	11.9352	23.6895	383.639
283	6.69701	14.7	9.96339e+06	6.43652e+07	11.2743	22.2451	359.782
283	6.79701	14.8	1.00672e+07	6.42614e+07	10.6618	20.9138	337.816
283	6.89701	14.9	1.01709e+07	6.41577e+07	10.0938	19.6856	317.572
283	6.99701	15	1.02744e+07	6.40542e+07	9.56651	18.5512	298.896
283	7.09701	15.1	1.03777e+07	6.39509e+07	9.07671	17.5027	281.65
283	7.19701	15.2	1.04809e+07	6.38477e+07	8.62134	16.5326	265.71
283	7.29701	15.3	1.05839e+07	6.37447e+07	8.19765	15.6342	250.963
283	7.39701	15.4	1.06867e+07	6.36418e+07	7.80313	14.8015	237.308
283	7.49701	15.5	1.07894e+07	6.35392e+07	7.43551	14.0291	224.653
283	7.59701	15.6	1.08919e+07	6.34367e+07	7.09271	13.3119	212.914
283	7.69701	15.7	1.09943e+07	6.33343e+07	6.77283	12.6455	202.016
283	7.79701	15.8	1.10965e+07	6.32321e+07	6.47413	12.0258	191.891
283	7.89701	15.9	1.11985e+07	6.31301e+07	6.19504	11.4491	182.475
283	7.99701	16	1.13003e+07	6.30282e+07	5.93409	10.9119	173.713
283	8.09701	16.1	1.1402e+07	6.29265e+07	5.68996	10.4113	165.553
283	8.19701	16.2	1.15035e+07	6.2825e+07	5.46144	9.94429	157.948
283	8.29701	16.3	1.16049e+07	6.27236e+07	5.2474	9.50842	150.855
283	8.39701	16.4	1.17061e+07	6.26224e+07	5.04683	9.10132	144.234
283	8.49701	16.5	1.18072e+07	6.25214e+07	4.85879	8.72085	138.052
283	8.59701	16.6	1.1908e+07	6.24205e+07	4.6824	8.36505	132.274
283	8.69701	16.7	1.20088e+07	6.23198e+07	4.51688	8.03212	126.871
283	8.79701	16.8	1.21093e+07	6.22192e+07	4.36149	7.72043	121.815
283	8.89701	16.9	1.22097e+07	6.21188e+07	4.21556	7.42845	117.082
283	8.99701	17	1.23099e+07	6.20186e+07	4.07847	7.15482	112.649
283	9.09701	17.1	1.241e+07	6.19185e+07	3.94965	6.89826	108.495
283	9.19701	17.2	1.25099e+07	6.18186e+07	3.82857	6.6576	104.6
283	9.29701	17.3	1.26097e+07	6.17189e+07	3.71475	6.43177	100.947
283	9.39701	17.4	1.27092e+07	6.16193e+07	3.60772	6.21978	97.5185
283	9.49701	17.5	1.28087e+07	6.15199e+07	3.50709	6.02072	94.3006
283	9.59701	17.6	1.29079e+07	6.14206e+07	3.41246	5.83376	91.2793
283	9.69701	17.7	1.3007e+07	6.13215e+07	3.32348	5.65813	88.4416
283	9.79701	17.8	1.3106e+07	6.12225e+07	3.23982	5.49311	85.7759
283	9.89701	17.9	1.32048e+07	6.11238e+07	3.16119	5.33804	83.2714
283	9.99701	18	1.33034e+07	6.10251e+07	3.08728	5.19232	80.9181
283	10.097	18.1	1.34019e+07	6.09266e+07	3.01786	5.05539	78.7067
283	10.197	18.2	1.35002e+07	6.08283e+07	2.95267	4.92673	76.6287
283	10.297	18.3	1.35984e+07	6.07302e+07	2.8915	4.80585	74.6763
283	10.397	18.4	1.36963e+07	6.06322e+07	2.83413	4.69233	72.8422
283	10.497	18.5	1.37942e+07	6.05343e+07	2.78038	4.58575	71.1196
283	10.597	18.6	1.38919e+07	6.04367e+07	2.73006	4.48573	69.5024
283	10.697	18.7	1.39894e+07	6.03391e+07	2.68302	4.39193	67.9849
283	10.797	18.8	1.40868e+07	6.02418e+07	2.63911	4.30401	66.5616
283	10.897	18.9	1.4184e+07	6.01446e+07	2.59818	4.22168	65.2277
283	10.997	19	1.4281e+07	6.00475e+07	2.56011	4.14467	63.9787
283	11.097	19.1	1.43779e+07	5.99506e+07	2.52477	4.07272	62.8103
283	11.197	19.2	1.44746e+07	5.98539e+07	2.49206	4.00558	61.7186
283	11.297	19.3	1.45712e+07	5.97573e+07	2.46188	3.94305	60.7001
283	11.397	19.4	1.46677e+07	5.96609e+07	2.43412	3.88492	59.7515
283	11.497	19.5	1.47639e+07	5.95646e+07	2.40872	3.831	58.8696
283	11.597	19.6	1.486e+07	5.94685e+07	2.38559	3.78113	58.0517
283	11.697	19.7	1.4956e+07	5.93725e+07	2.36465	3.73515	57.2952
283	11.797	19.8	1.50518e+07	5.92767e+07	2.34585	3.69291	56.5976
283	11.897	19.9	1.51475e+07	5.91811e+07	2.32913	3.65428	55.9568
283	11.997	20	1.5243e+07	5.90856e+07	2.31444	3.61915	55.3708
283	12.097	20.1	1.53383e+07	5.89902e+07	2.30172	3.58739	54.8378
283	12.197	20.2	1.54335e+07	5.8895e+07	2.29094	3.55891	54.356
283	12.297	20.3	1.55285e+07	5.88e+07	2.28206	3.53363	53.924
283	12.397	20.4	1.56234e+07	5.87051e+07	2.27505	3.51146	53.5405
283	12.497	20.5	1.57181e+07	5.86104e+07	2.26988	3.49232	53.2041
283	12.597	20.6	1.58127e+07	5.85158e+07	2.26654	3.47616	52.9137
283	12.697	20.7	1.59071e+07	5.84214e+07	2.265	3.46292	52.6685
283	12.797	20.8	1.60014e+07	5.83271e+07	2.26526	3.45255	52.4676
283	12.897	20.9	1.60955e+07	5.8233e+07	2.2673	3.44502	52.3102
283	12.997	21	1.61895e+07	5.8139e+07	2.27113	3.44028	52.1958
283	13.097	21.1	1.62833e+07	5.80452e+07	2.27673	3.43831	52.1238
283	13.197	21.2	1.6377e+07	5.79515e+07	2.28412	3.4391	52.0939
283	13.297	21.3	1.64705e+07	5.7858e+07	2.29331	3.44264	52.1057
283	13.397	21.4	1.65638e+07	5.77647e+07	2.3043	3.44891	52.1592
283	13.497	21.5	1.66571e+07	5.76714e+07	2.31712	3.45791	52.2541
283	13.597	21.6	1.67501e+07	5.75784e+07	2.33179	3.46966	52.3905
283	13.697	21.7	1.6843e+07	5.74855e+07	2.34832	3.48418	52.5686
283	13.797	21.8	1.69358e+07	5.73927e+07	2.36676	3.50147	52.7885
283	13.897	21.9	1.70284e+07	5.73001e+07	2.38714	3.52157	53.0505
283	13.997	22	1.71209e+07	5.72076e+07	2.40949	3.54451	53.3552
283	14.097	22.1	1.72132e+07	5.71153e+07	2.43386	3.57033	53.7029
283	14.197	22.2	1.73053e+07	5.70232e+07	2.46029	3.59908	54.0942
283	14.297	22.3	1.73973e+07	5.69312e+07	2.48885	3.63082	54.5301
283	14.397	22.4	1.74892e+07	5.68393e+07	2.51959	3.6656	55.0111
283	14.497	22.5	1.75809e+07	5.67476e+07	2.55257	3.70348	55.5383
283	14.597	22.6	1.76725e+07	5.6656e+07	2.58786	3.74456	56.1127
283	14.697	22.7	1.77639e+07	5.65646e+07	2.62554	3.78891	56.7354
283	14.797	22.8	1.78552e+07	5.64733e+07	2.66568	3.83663	57.4077
283	14.897	22.9	1.79463e+07	5.63822e+07	2.70838	3.88781	58.1311
283	14.997	23	1.80373e+07	5.62912e+07	2.75373	3.94256	58.907
283	15.097	23.1	1.81281e+07	5.62004e+07	2.80183	4.001	59.737
283	15.197	23.2	1.82188e+07	5.61097e+07	2.85279	4.06325	60.623
283	15.297	23.3	1.83093e+07	5.60191e+07	2.90672	4.12946	61.5668
283	15.397	23.4	1.83997e+07	5.59288e+07	2.96375	4.19977	62.5706
283	15.497	23.5	1.849e+07	5.58385e+07	3.024	4.27433	63.6365
283	15.597	23.6	1.85801e+07	5.57484e+07	3.08763	4.35333	64.7671
283	15.697	23.7	1.867e+07	5.56585e+07	3.15478	4.43693	65.9647
283	15.797	23.8	1.87598e+07	5.55687e+07	3.22561	4.52533	67.2322
283	15.897	23.9	1.88495e+07	5.5479e+07	3.30029	4.61874	68.5725
283	15.997	24	1.8939e+07	5.53895e+07	3.37901	4.71737	69.9888
283	16.097	24.1	1.90284e+07	5.53001e+07	3.46196	4.82148	71.4844
283	16.197	24.2	1.91176e+07	5.52109e+07	3.54935	4.9313	73.0629
283	16.297	24.3	1.92067e+07	5.51218e+07	3.6414	5.04711	74.728
283	16.397	24.4	1.92956e+07	5.50329e+07	3.73834	5.16919	76.484
283	16.497	24.5	1.93844e+07	5.49441e+07	3.84043	5.29784	78.3351
283	16.597	24.6	1.94731e+07	5.48554e+07	3.94794	5.43341	80.286
283	16.697	24.7	1.95616e+07	5.47669e+07	4.06115	5.57622	82.3416
283	16.797	24.8	1.96499e+07	5.46785e+07	4.18036	5.72665	84.5072
283	16.897	24.9	1.97381e+07	5.45903e+07	4.3059	5.8851	86.7884
283	16.997	25	1.98262e+07	5.45022e+07	4.43811	6.05199	89.1911
283	17.097	25.1	1.99142e+07	5.44143e+07	4.57737	6.22776	91.7218
283	17.197	25.2	2.00019e+07	5.43265e+07	4.72406	6.41289	94.3873
283	17.297	25.3	2.00896e+07	5.42389e+07	4.8786	6.60789	97.1948
283	17.397	25.4	2.01771e+07	5.41514e+07	5.04144	6.8133	100.152
283	17.497	25.5	2.02645e+07	5.4064e+07	5.21306	7.0297	103.267
283	17.597	25.6	2.03517e+07	5.39768e+07	5.39397	7.25772	106.549
283	17.697	25.7	2.04388e+07	5.38897e+07	5.5847	7.498	110.007
283	17.797	25.8	2.05257e+07	5.38027e+07	5.78584	7.75124	113.651
283	17.897	25.9	2.06125e+07	5.37159e+07	5.998	8.01821	117.492
283	17.997	26	2.06991e+07	5.36293e+07	6.22185	8.29969	121.541
283	18.097	26.1	2.07857e+07	5.35428e+07	6.45809	8.59655	125.81
283	18.197	26.2	2.0872e+07	5.34564e+07	6.70747	8.90969	130.313
283	18.297	26.3	2.09583e+07	5.33702e+07	6.97082	9.24009	135.062
283	18.397	26.4	2.10444e+07	5.32841e+07	7.24898	9.58879	140.074
283	18.497	26.5	2.11303e+07	5.31981e+07	7.54288	9.95691	145.363
283	18.597	26.6	2.12161e+07	5.31123e+07	7.85351	10.3456	150.947
283	18.697	26.7	2.13018e+07	5.30266e+07	8.18193	10.7562	156.843
283	18.797	26.8	2.13873e+07	5.29411e+07	8.52926	11.1901	163.071
283	18.897	26.9	2.14727e+07	5.28557e+07	8.89672	11.6486	169.652
283	18.997	27	2.15579e+07	5.27705e+07	9.28562	12.1334	176.608
283	19.097	27.1	2.16431e+07	5.26853e+07	9.69734	12.6461	183.962
283	19.197	27.2	2.1728e+07	5.26004e+07	10.1334	13.1885	191.74
283	19.297	27.3	2.18128e+07	5.25155e+07	10.5954	13.7626	199.969
283	19.397	27.4	2.18975e+07	5.24308e+07	11.085	14.3704	208.678
283	19.497	27.5	2.19821e+07	5.23463e+07	11.6041	15.014	217.899
283	19.597	27.6	2.20665e+07	5.22619e+07	12.1546	15.6959	227.664
283	19.697	27.7	2.21508e+07	5.21776e+07	12.7388	16.4186	238.01
283	19.797	27.8	2.22349e+07	5.20935e+07	13.3588	17.1848	248.975
283	19.897	27.9	2.23189e+07	5.20095e+07	14.0172	17.9975	260.6
283	19.997	28	2.24027e+07	5.19256e+07	14.7166	18.8597	272.93
283	20.097	28.1	2.24864e+07	5.18419e+07	15.4598	19.7749	286.013
283	20.197	28.2	2.257e+07	5.17583e+07	16.2499	20.7467	299.9
283	20.297	28.3	2.26534e+07	5.16749e+07	17.0902	21.779	314.646
283	20.397	28.4	2.27367e+07	5.15916e+07	17.9842	22.8759	330.309
283	20.497	28.5	2.28199e+07	5.15084e+07	18.9357	24.042	346.955
283	20.597	28.6	2.29029e+07	5.14254e+07	19.9489	25.2821	364.65
283	20.697	28.7	2.29858e+07	5.13425e+07	21.0281	26.6015	383.47
283	20.797	28.8	2.30685e+07	5.12598e+07	22.1783	28.0058	403.493
283	20.897	28.9	2.31511e+07	5.11772e+07	23.4044	29.5011	424.805
283	20.997	29	2.32335e+07	5.10947e+07	24.7121	31.0939	447.498
283	21.097	29.1	2.33158e+07	5.10124e+07	26.1075	32.7913	471.672
283	21.197	29.2	2.3398e+07	5.09302e+07	27.5969	34.6008	497.433
283	21.297	29.3	2.348e+07	5.08482e+07	29.1874	36.5307	524.897
283	21.397	29.4	2.35619e+07	5.07663e+07	30.8865	38.5899	554.19
283	21.497	29.5	2.36437e+07	5.06845e+07	32.7025	40.7878	585.444
283	21.597	29.6	2.37252e+07	5.06029e+07	34.6441	43.1349	618.807
283	21.697	29.7	2.38067e+07	5.05215e+07	36.7209	45.6423	654.434
283	21.797	29.8	2.3888e+07	5.04401e+07	38.9434	48.3221	692.495
283	21.897	29.9	2.39692e+07	5.0359e+07	41.3226	51.1874	733.175
283	21.997	30	2.40502e+07	5.02779e+07	43.8708	54.2521	776.67
283	22.097	30.1	2.4131e+07	5.01971e+07	46.6011	57.5318	823.196
283	22.197	30.2	2.42118e+07	5.01163e+07	49.5277	61.0428	872.985
283	22.297	30.3	2.42923e+07	5.00357e+07	52.6661	64.8031	926.287
283	22.397	30.4	2.43727e+07	4.99553e+07	56.0329	68.8321	983.376
283	22.497	30.5	2.4453e+07	4.9875e+07	59.6465	73.1508	1044.55
283	22.597	30.6	2.45331e+07	4.97948e+07	63.5265	77.782	1110.12
283	22.697	30.7	2.46131e+07	4.97149e+07	67.6943	82.7505	1180.43
283	22.797	30.8	2.46929e+07	4.9635e+07	72.1732	88.0831	1255.88
283	22.897	30.9	2.47725e+07	4.95553e+07	76.9883	93.8089	1336.85
283	22.997	31	2.4852e+07	4.94758e+07	82.1672	99.9594	1423.79
283	23.097	31.1	2.49313e+07	4.93965e+07	87.7396	106.569	1517.19
283	23.197	31.2	2.50105e+07	4.93173e+07	93.738	113.675	1617.55
283	23.297	31.3	2.50895e+07	4.92382e+07	100.198	121.318	1725.46
283	23.397	31.4	2.51683e+07	4.91594e+07	107.157	129.541	1841.53
283	23.497	31.5	2.52469e+07	4.90807e+07	114.658	138.394	1966.42
283	23.597	31.6	2.53254e+07	4.90021e+07	122.745	147.927	2100.86
283	23.697	31.7	2.54037e+07	4.89238e+07	131.47	158.198	2245.65
283	23.797	31.8	2.54818e+07	4.88456e+07	140.884	169.268	2401.64
283	23.897	31.9	2.55597e+07	4.87676e+07	151.049	181.204	2569.78
283	23.997	32	2.56374e+07	4.86898e+07	162.027	194.081	2751.08
283	24.097	32.1	2.5715e+07	4.86122e+07	173.888	207.977	2946.67
283	24.197	32.2	2.57923e+07	4.85348e+07	186.71	222.979	3157.74
283	24.297	32.3	2.58694e+07	4.84576e+07	200.575	239.183	3385.63
283	24.397	32.4	2.59463e+07	4.83806e+07	215.575	256.691	3631.78
283	24.497	32.5	2.6023e+07	4.83039e+07	231.809	275.617	3897.75
283	24.597	32.6	2.60994e+07	4.82273e+07	249.386	296.084	4185.27
283	24.697	32.7	2.61756e+07	4.8151e+07	268.424	318.227	4496.21
283	24.797	32.8	2.62515e+07	4.80749e+07	289.054	342.192	4832.6
283	24.897	32.9	2.63272e+07	4.79991e+07	311.417	368.14	5196.7
283	24.997	33	2.64026e+07	4.79235e+07	335.669	396.246	5590.94
283	25.097	33.1	2.64777e+07	4.78482e+07	361.979	426.703	6017.98
283	25.197	33.2	2.65526e+07	4.77732e+07	390.533	459.719	6480.74
283	25.297	33.3	2.66271e+07	4.76985e+07	421.536	495.525	6982.41
283	25.397	33.4	2.67013e+07	4.76242e+07	455.209	534.371	7526.49
283	25.497	33.5	2.67751e+07	4.75501e+07	491.798	576.533	8116.78
283	25.597	33.6	2.68485e+07	4.74764e+07	531.569	622.311	8757.46
283	25.697	33.7	2.69216e+07	4.74031e+07	574.815	672.033	9453.11
283	25.797	33.8	2.69943e+07	4.73301e+07	621.858	726.062	10208.7
283	25.897	33.9	2.70665e+07	4.72576e+07	673.05	784.793	11029.8
283	25.997	34	2.71383e+07	4.71855e+07	728.777	848.657	11922.4
283	26.097	34.1	2.72095e+07	4.71139e+07	789.463	918.131	12893
283	26.197	34.2	2.72802e+07	4.70427e+07	855.571	993.734	13948.9
283	26.297	34.3	2.73504e+07	4.69722e+07	927.61	1076.03	15097.9
283	26.397	34.4	2.74199e+07	4.69021e+07	1006.14	1165.66	16348.9
283	26.497	34.5	2.74888e+07	4.68327e+07	1091.78	1263.31	17711.2
283	26.597	34.6	2.7557e+07	4.6764e+07	1185.2	1369.71	19195.4
283	26.697	34.7	2.76245e+07	4.6696e+07	1287.13	1485.71	20812.8
283	26.797	34.8	2.76911e+07	4.66287e+07	1398.38	1612.2	22576
283	26.897	34.9	2.77569e+07	4.65622e+07	1519.86	1750.18	24498.8
283	26.997	35	2.78217e+07	4.64966e+07	1652.53	1900.74	26596.3
283	27.097	35.1	2.78855e+07	4.6432e+07	1797.46	2065.09	28885.1
283	27.197	35.2	2.79481e+07	4.63684e+07	1955.82	2244.52	31383.5
283	27.297	35.3	2.80096e+07	4.6306e+07	2128.92	2440.49	34111.3
283	27.397	35.4	2.80698e+07	4.62447e+07	2318.16	2654.58	37090.5
283	27.497	35.5	2.81286e+07	4.61848e+07	2525.09	2888.51	40345.2
283	27.597	35.6	2.81858e+07	4.61263e+07	2751.41	3144.19	43901.7
283	27.697	35.7	2.82414e+07	4.60693e+07	2998.98	3423.72	47788.9
283	27.797	35.8	2.82951e+07	4.6014e+07	3269.84	3729.36	52038.6
283	27.897	35.9	2.83469e+07	4.59606e+07	3566.23	4063.64	56685.5
283	27.997	36	2.83965e+07	4.59091e+07	3890.57	4429.28	61767.6
283	28.097	36.1	2.84438e+07	4.58599e+07	4245.55	4829.3	67326.8
283	28.197	36.2	2.84886e+07	4.58129e+07	4634.06	5266.99	73408.6
283	28.297	36.3	2.85305e+07	4.57686e+07	5059.29	5745.92	80063
283	28.397	36.4	2.85695e+07	4.57271e+07	5524.7	6270.03	87344.5
283	28.497	36.5	2.86051e+07	4.56887e+07	6034.05	6843.6	95312.8
283	28.597	36.6	2.86371e+07	4.56536e+07	6591.44	7471.3	104033
283	28.697	36.7	2.86652e+07	4.56221e+07	7201.31	8158.2	113576
283	28.797	36.8	2.8689e+07	4.55947e+07	7868.46	8909.84	124019
283	28.897	36.9	2.87081e+07	4.55715e+07	8598.07	9732.19	135445
283	28.997	37	2.87221e+07	4.55531e+07	9395.75	10631.8	147946
283	29.097	37.1	2.87305e+07	4.55399e+07	10267.5	11615.6	161621
283	29.197	37.2	2.87329e+07	4.55323e+07	11219.7	12691.3	176576
283	29.297	37.3	2.87287e+07	4.55308e+07	12259.4	13866.9	192926
283	29.397	37.4	2.87173e+07	4.55359e+07	13393.6	15151.3	210794
283	29.497	37.5	2.86981e+07	4.55482e+07	14630.2	16553.8	230314
283	29.597	37.6	2.86704e+07	4.55684e+07	15977.3	18084.2	251626
283	29.697	37.7	2.86336e+07	4.55971e+07	17443.2	19753.2	274881
283	29.797	37.8	2.85868e+07	4.56351e+07	19036.7	21571.9	300240
283	29.897	37.9	2.85292e+07	4.56829e+07	20766.8	23551.9	327869
283	29.997	38	2.846e+07	4.57416e+07	22642.5	25705.3	357944
283	30.097	38.1	2.83783e+07	4.58118e+07	24672.9	28044.5	390649
283	30.197	38.2	2.8283e+07	4.58946e+07	26866.9	30582.3	426171
283	30.297	38.3	2.81734e+07	4.59907e+07	29232.9	33331.4	464701
283	30.397	38.4	2.80482e+07	4.61011e+07	31778.9	36304.7	506434
283	30.497	38.5	2.79065e+07	4.62268e+07	34511.9	39514.5	551559
283	30.597	38.6	2.77473e+07	4.63687e+07	37437.6	42972.5	600262
283	30.697	38.7	2.75695e+07	4.65277e+07	40560.3	46689.5	652719
283	30.797	38.8	2.73721e+07	4.67049e+07	43882.2	50674.8	709089
283	30.897	38.9	2.71541e+07	4.69012e+07	47402.8	54936	769512
283	30.997	39	2.69146e+07	4.71173e+07	51119	59478.2	834097
283	31.097	39.1	2.66528e+07	4.7354e+07	55024	64303.6	902918
283	31.197	39.2	2.63679e+07	4.7612e+07	59107.2	69410.7	976004
283	31.297	39.3	2.60594e+07	4.78917e+07	63353.2	74794	1.05333e+06
283	31.397	39.4	2.57268e+07	4.81937e+07	67742	80442.7	1.1348e+06
283	31.497	39.5	2.53701e+07	4.85179e+07	72248.2	86340.8	1.22025e+06
283	31.597	39.6	2.49892e+07	4.88644e+07	76840.9	92465.9	1.30944e+06
283	31.697	39.7	2.45845e+07	4.92328e+07	81483.4	98789.1	1.40202e+06
283	31.797	39.8	2.41565e+07	4.96226e+07	86133.7	105274	1.49754e+06
283	31.897	39.9	2.37062e+07	5.00329e+07	90744.7	111878	1.59546e+06
283	31.997	40	2.32349e+07	5.04625e+07	95264.7	118549	1.69512e+06
283	32.097	40.1	2.27441e+07	5.09099e+07	99638.1	125230	1.79576e+06
283	32.197	40.2	2.22358e+07	5.13734e+07	103807	131856	1.89648e+06
283	32.297	40.3	2.17121e+07	5.18509e+07	107713	138358	1.99634e+06
283	32.397	40.4	2.11756e+07	5.234e+07	111297	144661	2.09428e+06
283	32.497	40.5	2.0629e+07	5.28382e+07	114504	150689	2.18918e+06
283	32.597	40.6	2.00753e+07	5.33427e+07	117282	156363	2.27988e+06
283	32.697	40.7	1.95176e+07	5.38508e+07	119585	161606	2.36523e+06
283	32.797	40.8	1.8959e+07	5.43594e+07	121375	166344	2.44406e+06
283	32.897	40.9	1.84027e+07	5.48656e+07	122624	170510	2.51529e+06
283	32.997	41	1.78518e+07	5.53666e+07	123313	174042	2.57788e+06
283	33.097	41.1	1.73093e+07	5.58596e+07	123434	176890	2.63095e+06
283	33.197	41.2	1.6778e+07	5.63421e+07	122992	179014	2.67372e+06
283	33.297	41.3	1.62605e+07	5.68115e+07	122001	180387	2.70563e+06
283	33.397	41.4	1.5759e+07	5.7266e+07	120486	180995	2.72625e+06
283	33.497	41.5	1.52757e+07	5.77035e+07	118480	180837	2.73539e+06
283	33.597	41.6	1.4812e+07	5.81227e+07	116025	179928	2.73304e+06
283	33.697	41.7	1.43695e+07	5.85223e+07	113169	178293	2.7194e+06
283	33.797	41.8	1.3949e+07	5.89013e+07	109963	175969	2.69486e+06
283	33.897	41.9	1.35514e+07	5.92591e+07	106461	173004	2.65997e+06
283	33.997	42	1.3177e+07	5.95955e+07	102718	169453	2.61544e+06
283	34.097	42.1	1.28259e+07	5.99102e+07	98789.2	165378	2.56209e+06
283	34.197	42.2	1.24981e+07	6.02033e+07	94725.6	160845	2.50084e+06
283	34.297	42.3	1.21933e+07	6.04752e+07	90576.6	155922	2.43269e+06
283	34.397	42.4	1.19109e+07	6.07264e+07	86387.2	150679	2.35865e+06
283	34.497	42.5	1.16505e+07	6.09573e+07	82197.8	145183	2.27976e+06
283	34.597	42.6	1.14112e+07	6.11687e+07	78044	139501	2.19704e+06
283	34.697	42.7	1.11922e+07	6.13614e+07	73956.7	133693	2.11146e+06
283	34.797	42.8	1.09927e+07	6.15361e+07	69961.5	127817	2.02395e+06
283	34.897	42.9	1.08118e+07	6.16937e+07	66079.5	121926	1.93539e+06
283	34.997	43	1.06485e+07	6.18351e+07	62327.5	116066	1.84655e+06
283	35.097	43.1	1.05018e+07	6.19611e+07	58718.1	110278	1.75813e+06
283	35.197	43.2	1.03709e+07	6.20727e+07	55260.4	104596	1.67076e+06
283	35.297	43.3	1.02548e+07	6.21707e+07	51960.3	99051.3	1.58497e+06
283	35.397	43.4	1.01526e+07	6.22559e+07	48821	93667.3	1.5012e+06
283	35.497	43.5	1.00634e+07	6.23291e+07	45843.5	88463.4	1.41983e+06
283	35.597	43.6	9.98643e+06	6.23911e+07	43026.7	83454.4	1.34116e+06
283	35.697	43.7	9.92088e+06	6.24427e+07	40367.9	78650.8	1.2654e+06
283	35.797	43.8	9.86599e+06	6.24844e+07	37863.3	74059.9	1.19272e+06
283	35.897	43.9	9.82103e+06	6.25171e+07	35508.1	69685.2	1.12324e+06
283	35.997	44	9.78533e+06	6.25412e+07	33296.7	65528.1	1.05701e+06
283	36.097	44.1	9.75825e+06	6.25575e+07	31223.1	61587.2	994054
283	36.197	44.2	9.73921e+06	6.25664e+07	29280.9	57859.6	934357
283	36.297	44.3	9.72763e+06	6.25684e+07	27463.5	54340.4	877876
283	36.397	44.4	9.723e+06	6.25641e+07	25764.4	51023.9	824541
283	36.497	44.5	9.72483e+06	6.25539e+07	24176.8	47903.2	774266
283	36.597	44.6	9.73266e+06	6.25381e+07	22694.3	44970.6	726950
283	36.697	44.7	9.74607e+06	6.25173e+07	21310.6	42218.2	682479
283	36.797	44.8	9.76466e+06	6.24918e+07	20019.5	39637.6	640733
283	36.897	44.9	9.78807e+06	6.24618e+07	18815.2	37220.2	601586
283	36.997	45	9.81596e+06	6.24277e+07	17691.9	34957.5	564910
283	37.097	45.1	9.84801e+06	6.23898e+07	16644.5	32841	530578
283	37.197	45.2	9.88393e+06	6.23484e+07	15667.7	30862.3	498459
283	37.297	45.3	9.92345e+06	6.23038e+07	14756.8	29013.3	468430
283	37.397	45.4	9.9663e+06	6.2256e+07	13907.3	27286	440366
283	37.497	45.5	1.00123e+07	6.22055e+07	13115	25673.1	414148
283	37.597	45.6	1.00611e+07	6.21523e+07	12375.9	24167.1	389664
283	37.697	45.7	1.01126e+07	6.20966e+07	11686.3	22761.2	366802
283	37.797	45.8	1.01667e+07	6.20387e+07	11042.7	21448.9	345459
283	37.897	45.9	1.0223e+07	6.19786e+07	10441.8	20223.9	325535
283	37.997	46	1.02815e+07	6.19166e+07	9880.82	19080.4	306936
283	38.097	46.1	1.0342e+07	6.18528e+07	9356.78	18012.8	289574
283	38.197	46.2	1.04044e+07	6.17872e+07	8867.12	17016	273365
283	38.297	46.3	1.04686e+07	6.17201e+07	8409.43	16085.2	258231
283	38.397	46.4	1.05343e+07	6.16515e+07	7981.45	15215.8	244098
283	38.497	46.5	1.06016e+07	6.15816e+07	7581.1	14403.5	230897
283	38.597	46.6	1.06702e+07	6.15103e+07	7206.45	13644.5	218564
283	38.697	46.7	1.07402e+07	6.14379e+07	6855.72	12935	207039
283	38.797	46.8	1.08114e+07	6.13644e+07	6527.23	12271.5	196266
283	38.897	46.9	1.08837e+07	6.12898e+07	6219.44	11650.9	186192
283	38.997	47	1.0957e+07	6.12143e+07	5930.94	11070.3	176770
283	39.097	47.1	1.10314e+07	6.11379e+07	5660.39	10526.8	167954
283	39.197	47.2	1.11066e+07	6.10607e+07	5406.56	10017.8	159702
283	39.297	47.3	1.11827e+07	6.09827e+07	5168.33	9541.07	151975
283	39.397	47.4	1.12596e+07	6.0904e+07	4944.64	9094.31	144737
283	39.497	47.5	1.13372e+07	6.08247e+07	4734.51	8675.48	137955
283	39.597	47.6	1.14155e+07	6.07447e+07	4537.03	8282.68	131596
283	39.697	47.7	1.14945e+07	6.06642e+07	4351.37	7914.13	125633
283	39.797	47.8	1.1574e+07	6.05831e+07	4176.76	7568.19	120039
283	39.897	47.9	1.16541e+07	6.05016e+07	4012.45	7243.36	114787
283	39.997	48	1.17346e+07	6.04196e+07	3857.8	6938.2	109856
283	40.097	48.1	1.18157e+07	6.03372e+07	3712.17	6651.43	105224
283	40.197	48.2	1.18972e+07	6.02544e+07	3574.99	6381.81	100872
283	40.297	48.3	1.1979e+07	6.01713e+07	3445.72	6128.24	96779.3
283	40.397	48.4	1.20613e+07	6.00878e+07	3323.87	5889.65	92930.6
283	40.497	48.5	1.21439e+07	6.0004e+07	3208.97	5665.08	89309.5
283	40.597	48.6	1.22268e+07	5.99199e+07	3100.59	5453.64	85901.2
283	40.697	48.7	1.231e+07	5.98356e+07	2998.34	5254.47	82692.2
283	40.797	48.8	1.23934e+07	5.97511e+07	2901.84	5066.81	79669.7
283	40.897	48.9	1.24771e+07	5.96664e+07	2810.75	4889.94	76821.8
283	40.997	49	1.2561e+07	5.95814e+07	2724.75	4723.18	74137.7
283	41.097	49.1	1.26451e+07	5.94963e+07	2643.54	4565.91	71607.2
283	41.197	49.2	1.27294e+07	5.9411e+07	2566.83	4417.56	69220.8
283	41.297	49.3	1.28139e+07	5.93256e+07	2494.38	4277.58	66969.7
283	41.397	49.4	1.28985e+07	5.92401e+07	2425.94	4145.48	64845.8
283	41.497	49.5	1.29833e+07	5.91545e+07	2361.28	4020.78	62841.4
283	41.597	49.6	1.30681e+07	5.90688e+07	2300.2	3903.06	60949.4
283	41.697	49.7	1.31531e+07	5.8983e+07	2242.5	3791.91	59163.3
283	41.797	49.8	1.32381e+07	5.88971e+07	2188	3686.95	57477
283	41.897	49.9	1.33232e+07	5.88111e+07	2136.53	3587.84	55884.6
283	41.997	50	1.34084e+07	5.87252e+07	2087.93	3494.26	54381.1
283	42.097	50.1	1.34937e+07	5.86391e+07	2042.06	3405.89	52961.3
283	42.197	50.2	1.35789e+07	5.85531e+07	1998.78	3322.45	51620.6
283	42.297	50.3	1.36642e+07	5.8467e+07	1957.95	3243.68	50354.9
283	42.397	50.4	1.37496e+07	5.8381e+07	1919.47	3169.34	49160.1
283	42.497	50.5	1.38349e+07	5.82949e+07	1883.21	3099.2	48032.4
283	42.597	50.6	1.39202e+07	5.82089e+07	1849.08	3033.05	46968.4
283	42.697	50.7	1.40056e+07	5.81229e+07	1816.98	2970.67	45964.9
283	42.797	50.8	1.40909e+07	5.80368e+07	1786.82	2911.9	45018.8
283	42.897	50.9	1.41762e+07	5.79509e+07	1758.51	2856.56	44127.3
283	42.997	51	1.42614e+07	5.7865e+07	1731.98	2804.48	43287.8
283	43.097	51.1	1.43466e+07	5.77791e+07	1707.16	2755.52	42497.9
283	43.197	51.2	1.44318e+07	5.76932e+07	1683.97	2709.54	41755.3
283	43.297	51.3	1.45169e+07	5.76075e+07	1662.36	2666.4	41057.9
283	43.397	51.4	1.4602e+07	5.75218e+07	1642.26	2626	40403.7
283	43.497	51.5	1.4687e+07	5.74362e+07	1623.63	2588.21	39790.9
283	43.597	51.6	1.47719e+07	5.73506e+07	1606.41	2552.93	39217.7
283	43.697	51.7	1.48567e+07	5.72651e+07	1590.56	2520.07	38682.7
283	43.797	51.8	1.49415e+07	5.71798e+07	1576.03	2489.53	38184.2
283	43.897	51.9	1.50261e+07	5.70945e+07	1562.79	2461.23	37721.1
283	43.997	52	1.51107e+07	5.70093e+07	1550.8	2435.1	37291.9
283	44.097	52.1	1.51952e+07	5.69242e+07	1540.03	2411.07	36895.7
283	44.197	52.2	1.52795e+07	5.68393e+07	1530.45	2389.07	36531.2
283	44.297	52.3	1.53638e+07	5.67544e+07	1522.04	2369.04	36197.5
283	44.397	52.4	1.54479e+07	5.66697e+07	1514.77	2350.92	35893.6
283	44.497	52.5	1.55319e+07	5.65851e+07	1508.61	2334.68	35618.9
283	44.597	52.6	1.56158e+07	5.65006e+07	1503.55	2320.25	35372.5
283	44.697	52.7	1.56996e+07	5.64163e+07	1499.58	2307.61	35153.7
283	44.797	52.8	1.57832e+07	5.63321e+07	1496.68	2296.71	34961.9
283	44.897	52.9	1.58666e+07	5.6248e+07	1494.84	2287.52	34796.6
283	44.997	53	1.595e+07	5.61641e+07	1494.06	2280.02	34657.2
283	45.097	53.1	1.60331e+07	5.60803e+07	1494.31	2274.18	34543.4
283	45.197	53.2	1.61161e+07	5.59967e+07	1495.61	2269.99	34454.8
283	45.297	53.3	1.6199e+07	5.59132e+07	1497.94	2267.41	34391.1
283	45.397	53.4	1.62817e+07	5.583e+07	1501.3	2266.44	34351.9
283	45.497	53.5	1.63642e+07	5.57468e+07	1505.71	2267.07	34337.2
283	45.597	53.6	1.64465e+07	5.56639e+07	1511.16	2269.3	34346.7
283	45.697	53.7	1.65287e+07	5.55811e+07	1517.65	2273.11	34380.3
283	45.797	53.8	1.66106e+07	5.54985e+07	1525.21	2278.51	34438
283	45.897	53.9	1.66924e+07	5.54162e+07	1533.82	2285.5	34519.8
283	45.997	54	1.6774e+07	5.5334e+07	1543.52	2294.09	34625.8
283	46.097	54.1	1.68554e+07	5.52519e+07	1554.31	2304.29	34755.9
283	46.197	54.2	1.69365e+07	5.51701e+07	1566.2	2316.1	34910.4
283	46.297	54.3	1.70175e+07	5.50886e+07	1579.23	2329.56	35089.5
283	46.397	54.4	1.70982e+07	5.50072e+07	1593.4	2344.66	35293.4
283	46.497	54.5	1.71787e+07	5.4926e+07	1608.74	2361.45	35522.3
283	46.597	54.6	1.7259e+07	5.48451e+07	1625.28	2379.93	35776.6
283	46.697	54.7	1.7339e+07	5.47644e+07	1643.05	2400.15	36056.8
283	46.797	54.8	1.74188e+07	5.46839e+07	1662.06	2422.13	36363.2
283	46.897	54.9	1.74984e+07	5.46037e+07	1682.37	2445.91	36696.4
283	46.997	55	1.75776e+07	5.45237e+07	1703.99	2471.53	37056.8
283	47.097	55.1	1.76567e+07	5.4444e+07	1726.98	2499.03	37445.1
283	47.197	55.2	1.77354e+07	5.43645e+07	1751.37	2528.46	37862
283	47.297	55.3	1.78139e+07	5.42853e+07	1777.19	2559.87	38308.1
283	47.397	55.4	1.78921e+07	5.42064e+07	1804.51	2593.32	38784.2
283	47.497	55.5	1.797e+07	5.41277e+07	1833.37	2628.86	39291.1
283	47.597	55.6	1.80475e+07	5.40494e+07	1863.82	2666.56	39829.8
283	47.697	55.7	1.81248e+07	5.39713e+07	1895.92	2706.48	40401.2
283	47.797	55.8	1.82018e+07	5.38936e+07	1929.73	2748.69	41006.3
283	47.897	55.9	1.82784e+07	5.38161e+07	1965.31	2793.28	41646.3
283	47.997	56	1.83547e+07	5.3739e+07	2002.73	2840.33	42322.2
283	48.097	56.1	1.84306e+07	5.36622e+07	2042.05	2889.92	43035.3
283	48.197	56.2	1.85062e+07	5.35858e+07	2083.36	2942.14	43787
283	48.297	56.3	1.85814e+07	5.35097e+07	2126.73	2997.09	44578.6
283	48.397	56.4	1.86562e+07	5.3434e+07	2172.26	3054.89	45411.7
283	48.497	56.5	1.87306e+07	5.33586e+07	2220.01	3115.63	46287.7
283	48.597	56.6	1.88046e+07	5.32837e+07	2270.1	3179.43	47208.5
283	48.697	56.7	1.88782e+07	5.32091e+07	2322.61	3246.42	48175.7
283	48.797	56.8	1.89514e+07	5.31349e+07	2377.66	3316.73	49191.2
283	48.897	56.9	1.90241e+07	5.30612e+07	2435.35	3390.49	50257
285	48.997	57	1.90963e+07	5.29879e+07	2495.8	3467.85	51375.2
285	49.097	57.1	1.91681e+07	5.29151e+07	2559.13	3548.97	52548
285	49.197	57.2	1.92394e+07	5.28427e+07	2625.47	3634.01	53777.7
285	49.297	57.3	1.93102e+07	5.27708e+07	2694.96	3723.13	55066.8
285	49.397	57.4	1.93804e+07	5.26994e+07	2767.74	3816.51	56417.8
285	49.497	57.5	1.94501e+07	5.26285e+07	2843.96	3914.36	57833.5
285	49.597	57.6	1.95192e+07	5.25581e+07	2923.77	4016.86	59316.8
285	49.697	57.7	1.95877e+07	5.24883e+07	3007.36	4124.23	60870.7
285	49.797	57.8	1.96557e+07	5.24191e+07	3094.88	4236.68	62498.4
285	49.897	57.9	1.97229e+07	5.23505e+07	3186.53	4354.46	64203.3
285	49.997	58	1.97896e+07	5.22825e+07	3282.5	4477.81	65988.8
285	-5.90008	0	80000000	0	1	0	0
285	-5.80008	0.1	8e+07	1.6656	0.723351	0.292829	1.77937
285	-5.70008	0.2	8e+07	5.62892	0.71601	0.470994	4.49294
285	-5.60008	0.3	8e+07	11.3187	0.901048	0.643141	7.1051
285	-5.50008	0.4	8e+07	18.9932	1.21838	0.865637	9.96688
285	-5.40008	0.5	8e+07	29.3421	1.66202	1.17086	13.592
285	-5.30008	0.6	8e+07	43.362	2.26317	1.58894	18.4553
285	-5.20008	0.7	7.99999e+07	62.3954	3.07729	2.15867	25.063
285	-5.10008	0.8	7.99999e+07	88.2518	4.18216	2.93335	34.0502
285	-5.00008	0.9	7.99999e+07	123.382	5.68307	3.98612	46.2678
285	-4.90008	1	7.99998e+07	171.115	7.72254	5.41668	62.8719
285	-4.80008	1.1	7.99997e+07	235.973	10.4939	7.36061	85.4352
285	-4.70008	1.2	7.99996e+07	324.101	14.2599	10.0022	116.096
285	-4.60008	1.3	7.99995e+07	443.85	19.3774	13.5917	157.76
285	-4.50008	1.4	7.99993e+07	606.568	26.3315	18.4694	214.376
285	-4.40008	1.5	7.99991e+07	827.675	35.7811	25.0976	291.31
285	-4.30008	1.6	7.99988e+07	1128.13	48.6219	34.1044	395.854
285	-4.20008	1.7	7.99983e+07	1536.39	66.0707	46.3434	537.914
285	-4.10008	1.8	7.99977e+07	2091.16	89.7812	62.9747	730.956
285	-4.00008	1.9	7.99969e+07	2845.01	122	85.5741	993.272
285	-3.90008	2	7.99957e+07	3869.36	165.78	116.283	1349.72
285	-3.80008	2.1	7.99942e+07	5261.29	225.27	158.013	1834.09
285	-3.70008	2.2	7.99921e+07	7152.67	306.106	214.716	2492.26
285	-3.60008	2.3	7.99893e+07	9722.68	415.944	291.765	3386.6
285	-3.50008	2.4	7.99855e+07	13214.8	565.186	396.458	4601.84
285	-3.40008	2.5	7.99803e+07	17959.6	767.963	538.713	6253.1
285	-3.30008	2.6	7.99732e+07	24406.3	1043.46	731.997	8496.75
285	-3.20008	2.7	7.99636e+07	33165.1	1417.75	994.608	11545.2
285	-3.10008	2.8	7.99505e+07	45064.3	1926.2	1351.39	15687
285	-3.00008	2.9	7.99327e+07	61228.5	2616.83	1836.08	21314
285	-2.90008	3	7.99086e+07	83183.7	3554.76	2494.47	28958
285	-2.80008	3.1	7.98759e+07	113000	4828.3	3388.68	39341
285	-2.70008	3.2	7.98314e+07	153482	6557.04	4602.95	53442.2
285	-2.60008	3.3	7.9771e+07	208431	8902.77	6251.45	72589.5
285	-2.50008	3.4	7.96891e+07	282985	12084.1	8488.69	98581.3
285	-2.40008	3.5	7.95781e+07	384084	16395.5	11523.5	133851
285	-2.30008	3.6	7.94276e+07	521076	22233	15637.8	181687
285	-2.20008	3.7	7.92238e+07	706518	30126.4	21210.7	246522
285	-2.10008	3.8	7.89484e+07	957200	40781	28750.7	334314
285	-2.00008	3.9	7.85768e+07	1.29545e+06	55128.3	38936.4	453044
285	-1.90008	4	7.80766e+07	1.75071e+06	74385.7	52667.2	613341
285	-1.80008	4.1	7.74055e+07	2.36139e+06	100121	71124.6	829260
285	-1.70008	4.2	7.65093e+07	3.17684e+06	134308	95840.6	1.1192e+06
285	-1.60008	4.3	7.53197e+07	4.2591e+06	179363	128767	1.50691e+06
285	-1.50008	4.4	7.37532e+07	5.68383e+06	238102	172330	2.02244e+06
285	-1.40008	4.5	7.17125e+07	7.53931e+06	313584	229435	2.70283e+06
285	-1.30008	4.6	6.90912e+07	9.92176e+06	408717	303376	3.59183e+06
285	-1.20008	4.7	6.5785e+07	1.2925e+07	525560	397579	4.73818e+06
285	-1.10008	4.8	6.17117e+07	1.66223e+07	664219	515079	6.19098e+06
285	-1.00008	4.9	5.68392e+07	2.1041e+07	821423	657669	7.99128e+06
285	-0.90008	5	5.12182e+07	2.61324e+07	989123	824735	1.0159e+07
285	-0.80008	5.1	4.50082e+07	3.17487e+07	1.15382e+06	1.01197e+06	1.26758e+07
285	-0.70008	5.2	3.84812e+07	3.76406e+07	1.29759e+06	1.21046e+06	1.54685e+07
285	-0.60008	5.3	3.19882e+07	4.34885e+07	1.40131e+06	1.40669e+06	1.83984e+07
285	-0.50008	5.4	2.58919e+07	4.89642e+07	1.44968e+06	1.58409e+06	2.1266e+07
285	-0.40008	5.5	2.04883e+07	5.38025e+07	1.43587e+06	1.72603e+06	2.3836e+07
285	-0.30008	5.6	1.59494e+07	5.78518e+07	1.36369e+06	1.81924e+06	2.58785e+07
285	-0.20008	5.7	1.23123e+07	6.10836e+07	1.24595e+06	1.85664e+06	2.72148e+07
285	-0.10008	5.8	9.50701e+06	6.35648e+07	1.10015e+06	1.83829e+06	2.77511e+07
285	-8e-05	5.9	7.40444e+06	6.54149e+07	943734	1.7705e+06	2.74896e+07
285	0.09992	6	5.85896e+06	6.67667e+07	790763	1.66372e+06	2.65168e+07
285	0.19992	6.1	4.73634e+06	6.77418e+07	650558	1.53003e+06	2.49755e+07
285	0.29992	6.2	3.92609e+06	6.84396e+07	527972	1.38117e+06	2.30335e+07
285	0.39992	6.3	3.34333e+06	6.8936e+07	424446	1.2272e+06	2.08564e+07
285	0.49992	6.4	2.92555e+06	6.92869e+07	339213	1.07591e+06	1.85891e+07
285	0.59992	6.5	2.62786e+06	6.9532e+07	270318	932774	1.63467e+07
285	0.69992	6.6	2.41837e+06	6.96998e+07	215341	801209	1.42121e+07
285	0.79992	6.7	2.27446e+06	6.98101e+07	171838	682975	1.22391e+07
285	0.89992	6.8	2.18006e+06	6.98772e+07	137582	578602	1.0457e+07
285	0.99992	6.9	2.12363e+06	6.99111e+07	110659	487767	8.87685e+06
285	1.09992	7	2.09676e+06	6.99193e+07	89488.2	409612	7.49627e+06
285	1.19992	7.1	2.09325e+06	6.99072e+07	72799.5	342980	6.30438e+06
285	1.29992	7.2	2.10847e+06	6.98788e+07	59590.6	286584	5.28525e+06
285	1.39992	7.3	2.13886e+06	6.98372e+07	49080.8	239129	4.42055e+06
285	1.49992	7.4	2.18168e+06	6.97849e+07	40667.5	199375	3.69139e+06
285	1.59992	7.5	2.23478e+06	6.97238e+07	33888	166186	3.0795e+06
285	1.69992	7.6	2.29642e+06	6.96552e+07	28387.8	138549	2.56794e+06
285	1.79992	7.7	2.36521e+06	6.95805e+07	23895.2	115574	2.14144e+06
285	1.89992	7.8	2.44001e+06	6.95006e+07	20201.7	96494.9	1.78657e+06
285	1.99992	7.9	2.51987e+06	6.94163e+07	17146.3	80659.8	1.49168e+06
285	2.09992	8	2.60402e+06	6.93284e+07	14604.6	67517.4	1.24681e+06
285	2.19992	8.1	2.69181e+06	6.92373e+07	12479.3	56605.7	1.0435e+06
285	2.29992	8.2	2.78267e+06	6.91436e+07	10693.8	47539.6	874668
285	2.39992	8.3	2.87616e+06	6.90477e+07	9187.74	39999.5	734383
285	2.49992	8.4	2.97186e+06	6.89498e+07	7912.62	33720.8	617714
285	2.59992	8.5	3.06946e+06	6.88504e+07	6829.52	28484.9	520573
285	2.69992	8.6	3.16866e+06	6.87495e+07	5906.85	24111.8	439582
285	2.79992	8.7	3.26923e+06	6.86476e+07	5118.77	20453.1	371952
285	2.89992	8.8	3.37095e+06	6.85446e+07	4444.07	17386.4	315387
285	2.99992	8.9	3.47364e+06	6.84408e+07	3865.18	14811.2	267991
285	3.09992	9	3.57716e+06	6.83364e+07	3367.51	12644.6	228204
285	3.19992	9.1	3.68137e+06	6.82313e+07	2938.85	10818	194742
285	3.29992	9.2	3.78616e+06	6.81258e+07	2568.98	9274.98	166542
285	3.39992	9.3	3.89143e+06	6.80199e+07	2249.31	7968.95	142731
285	3.49992	9.4	3.9971e+06	6.79137e+07	1972.57	6861.24	122584
285	3.59992	9.5	4.10309e+06	6.78072e+07	1732.61	5919.83	105504
285	3.69992	9.6	4.20935e+06	6.77005e+07	1524.23	5118.14	90993.1
285	3.79992	9.7	4.31582e+06	6.75936e+07	1343	4434.05	78641.1
285	3.89992	9.8	4.42244e+06	6.74866e+07	1185.15	3849.16	68105.3
285	3.99992	9.9	4.52919e+06	6.73796e+07	1047.46	3348.09	59100.7
285	4.09992	10	4.63603e+06	6.72725e+07	927.185	2917.99	51389.4
285	4.19992	10.1	4.74291e+06	6.71653e+07	821.965	2548.1	44772.8
285	4.29992	10.2	4.84983e+06	6.70582e+07	729.788	2229.37	39084.5
285	4.39992	10.3	4.95675e+06	6.69511e+07	648.923	1954.21	34184.8
285	4.49992	10.4	5.06365e+06	6.6844e+07	577.879	1716.23	29956.3
285	4.59992	10.5	5.17051e+06	6.6737e+07	515.379	1510.01	26300.3
285	4.69992	10.6	5.27733e+06	6.663e+07	460.318	1331	23133.4
285	4.79992	10.7	5.38408e+06	6.65232e+07	411.744	1175.33	20385.2
285	4.89992	10.8	5.49076e+06	6.64164e+07	368.833	1039.72	17996.1
285	4.99992	10.9	5.59735e+06	6.63097e+07	330.874	921.368	15915.3
285	5.09992	11	5.70385e+06	6.62031e+07	297.25	817.91	14100.1
285	5.19992	11.1	5.81024e+06	6.60966e+07	267.426	727.315	12513.6
285	5.29992	11.2	5.91652e+06	6.59902e+07	240.936	647.852	11124.8
285	5.39992	11.3	6.02268e+06	6.5884e+07	217.378	578.038	9907.03
285	5.49992	11.4	6.12873e+06	6.57779e+07	196.399	516.601	8837.37
285	5.59992	11.5	6.23464e+06	6.56719e+07	177.692	462.45	7896.31
285	5.69992	11.6	6.34042e+06	6.55661e+07	160.99	414.645	7067.06
285	5.79992	11.7	6.44607e+06	6.54604e+07	146.059	372.377	6335.16
285	5.89992	11.8	6.55157e+06	6.53549e+07	132.693	334.946	5688.18
285	5.99992	11.9	6.65694e+06	6.52495e+07	120.715	301.749	5115.39
285	6.09992	12	6.76216e+06	6.51442e+07	109.966	272.263	4607.5
285	6.19992	12.1	6.86723e+06	6.50391e+07	100.308	246.035	4156.47
285	6.29992	12.2	6.97216e+06	6.49341e+07	91.6195	222.669	3755.36
285	6.39992	12.3	7.07693e+06	6.48293e+07	83.7944	201.825	3398.11
285	6.49992	12.4	7.18156e+06	6.47247e+07	76.738	183.203	3079.47
285	6.59992	12.5	7.28603e+06	6.46202e+07	70.3673	166.544	2794.86
285	6.69992	12.6	7.39034e+06	6.45159e+07	64.6088	151.619	2540.28
285	6.79992	12.7	7.4945e+06	6.44117e+07	59.3976	138.23	2312.26
285	6.89992	12.8	7.5985e+06	6.43077e+07	54.6763	126.203	2107.74
285	6.99992	12.9	7.70235e+06	6.42038e+07	50.3938	115.385	1924.06
285	7.09992	13	7.80604e+06	6.41001e+07	46.5051	105.641	1758.86
285	7.19992	13.1	7.90956e+06	6.39966e+07	42.97	96.8543	1610.1
285	7.29992	13.2	8.01293e+06	6.38932e+07	39.7527	88.9199	1475.97
285	7.39992	13.3	8.11614e+06	6.379e+07	36.8216	81.7463	1354.87
285	7.49992	13.4	8.21919e+06	6.36869e+07	34.1481	75.2524	1245.4
285	7.59992	13.5	8.32208e+06	6.3584e+07	31.7071	69.3667	1146.32
285	7.69992	13.6	8.42481e+06	6.34813e+07	29.4761	64.0258	1056.52
285	7.79992	13.7	8.52738e+06	6.33787e+07	27.4347	59.1734	975.056
285	7.89992	13.8	8.62978e+06	6.32763e+07	25.565	54.7597	901.049
285	7.99992	13.9	8.73203e+06	6.3174e+07	23.8508	50.7403	833.743
285	8.09992	14	8.83411e+06	6.30719e+07	22.2776	47.0759	772.458
285	8.19992	14.1	8.93604e+06	6.297e+07	20.8323	43.7313	716.592
285	8.29992	14.2	9.0378e+06	6.28682e+07	19.5033	40.6753	665.608
285	8.39992	14.3	9.1394e+06	6.27666e+07	18.28	37.8798	619.028
285	8.49992	14.4	9.24084e+06	6.26652e+07	17.1529	35.3199	576.425
285	8.59992	14.5	9.34212e+06	6.25639e+07	16.1135	32.9732	537.416
285	8.69992	14.6	9.44324e+06	6.24628e+07	15.1541	30.8198	501.662
285	8.79992	14.7	9.54419e+06	6.23618e+07	14.2678	28.8416	468.854
285	8.89992	14.8	9.64499e+06	6.2261e+07	13.4481	27.0226	438.72
285	8.99992	14.9	9.74562e+06	6.21604e+07	12.6895	25.3483	411.013
285	9.09992	15	9.84609e+06	6.20599e+07	11.9868	23.8056	385.513
285	9.19992	15.1	9.94641e+06	6.19596e+07	11.3353	22.3829	362.02
285	9.29992	15.2	1.00466e+07	6.18594e+07	10.7308	21.0695	340.356
285	9.39992	15.3	1.01465e+07	6.17594e+07	10.1694	19.8559	320.359
285	9.49992	15.4	1.02464e+07	6.16596e+07	9.64765	18.7336	301.883
285	9.59992	15.5	1.03461e+07	6.15599e+07	9.16236	17.6946	284.797
285	9.69992	15.6	1.04456e+07	6.14604e+07	8.71064	16.732	268.982
285	9.79992	15.7	1.05449e+07	6.1361e+07	8.28985	15.8394	254.331
285	9.89992	15.8	1.06441e+07	6.12618e+07	7.89758	15.011	240.746
285	9.99992	15.9	1.07431e+07	6.11628e+07	7.53164	14.2415	228.139
285	10.0999	16	1.0842e+07	6.10639e+07	7.19003	13.5262	216.43
285	10.1999	16.1	1.09407e+07	6.09652e+07	6.87091	12.8607	205.546
285	10.2999	16.2	1.10393e+07	6.08667e+07	6.5726	12.2411	195.42
285	10.3999	16.3	1.11377e+07	6.07683e+07	6.29357	11.6637	185.994
285	10.4999	16.4	1.12359e+07	6.067e+07	6.03243	11.1254	177.211
285	10.5999	16.5	1.1334e+07	6.05719e+07	5.78787	10.623	169.022
285	10.6999	16.6	1.14319e+07	6.0474e+07	5.55872	10.154	161.381
285	10.7999	16.7	1.15297e+07	6.03762e+07	5.34389	9.7157	154.247
285	10.8999	16.8	1.16273e+07	6.02786e+07	5.14238	9.30592	147.581
285	10.9999	16.9	1.17247e+07	6.01812e+07	4.95327	8.92254	141.35
285	11.0999	17	1.1822e+07	6.00839e+07	4.77572	8.56366	135.52
285	11.1999	17.1	1.19192e+07	5.99867e+07	4.60896	8.22751	130.062
285	11.2999	17.2	1.20162e+07	5.98898e+07	4.45226	7.91249	124.951
285	11.3999	17.3	1.2113e+07	5.97929e+07	4.30498	7.61711	120.162
285	11.4999	17.4	1.22096e+07	5.96963e+07	4.16648	7.34003	115.671
285	11.5999	17.5	1.23062e+07	5.95998e+07	4.03623	7.07999	111.458
285	11.6999	17.6	1.24025e+07	5.95034e+07	3.91369	6.83584	107.505
285	11.7999	17.7	1.24987e+07	5.94072e+07	3.79839	6.60652	103.794
285	11.8999	17.8	1.25948e+07	5.93112e+07	3.68989	6.39106	100.308
285	11.9999	17.9	1.26906e+07	5.92153e+07	3.58777	6.18856	97.033
285	12.0999	18	1.27864e+07	5.91195e+07	3.49166	5.99819	93.9552
285	12.1999	18.1	1.2882e+07	5.90239e+07	3.4012	5.81919	91.0618
285	12.2999	18.2	1.29774e+07	5.89285e+07	3.31607	5.65085	88.3413
285	12.3999	18.3	1.30727e+07	5.88332e+07	3.23597	5.49252	85.7829
285	12.4999	18.4	1.31678e+07	5.87381e+07	3.16061	5.34359	83.3767
285	12.5999	18.5	1.32627e+07	5.86432e+07	3.08975	5.20351	81.1135
285	12.6999	18.6	1.33576e+07	5.85483e+07	3.02314	5.07176	78.9849
285	12.7999	18.7	1.34522e+07	5.84537e+07	2.96056	4.94786	76.9829
285	12.8999	18.8	1.35467e+07	5.83592e+07	2.90181	4.83139	75.1003
285	12.9999	18.9	1.36411e+07	5.82648e+07	2.84669	4.72191	73.3305
285	13.0999	19	1.37353e+07	5.81706e+07	2.79502	4.61906	71.6671
285	13.1999	19.1	1.38293e+07	5.80766e+07	2.74665	4.52249	70.1045
285	13.2999	19.2	1.39232e+07	5.79827e+07	2.70142	4.43187	68.6372
285	13.3999	19.3	1.4017e+07	5.78889e+07	2.65919	4.3469	67.2604
285	13.4999	19.4	1.41106e+07	5.77953e+07	2.61983	4.2673	65.9694
285	13.5999	19.5	1.4204e+07	5.77019e+07	2.58322	4.19281	64.7601
285	13.6999	19.6	1.42973e+07	5.76086e+07	2.54925	4.1232	63.6285
285	13.7999	19.7	1.43904e+07	5.75155e+07	2.51782	4.05825	62.571
285	13.8999	19.8	1.44834e+07	5.74225e+07	2.48884	3.99775	61.5843
285	13.9999	19.9	1.45763e+07	5.73296e+07	2.46221	3.94151	60.6652
285	14.0999	20	1.46689e+07	5.72369e+07	2.43787	3.88937	59.8109
285	14.1999	20.1	1.47615e+07	5.71444e+07	2.41573	3.84115	59.0187
285	14.2999	20.2	1.48539e+07	5.7052e+07	2.39573	3.79672	58.2863
285	14.3999	20.3	1.49461e+07	5.69598e+07	2.37782	3.75593	57.6113
285	14.4999	20.4	1.50382e+07	5.68677e+07	2.36193	3.71868	56.9918
285	14.5999	20.5	1.51301e+07	5.67757e+07	2.34802	3.68483	56.4257
285	14.6999	20.6	1.52219e+07	5.66839e+07	2.33605	3.65429	55.9116
285	14.7999	20.7	1.53136e+07	5.65923e+07	2.32598	3.62698	55.4478
285	14.8999	20.8	1.54051e+07	5.65008e+07	2.31777	3.60279	55.0327
285	14.9999	20.9	1.54964e+07	5.64094e+07	2.3114	3.58166	54.6653
285	15.0999	21	1.55876e+07	5.63182e+07	2.30685	3.56352	54.3442
285	15.1999	21.1	1.56787e+07	5.62272e+07	2.30408	3.54831	54.0686
285	15.2999	21.2	1.57696e+07	5.61363e+07	2.3031	3.53598	53.8376
285	15.3999	21.3	1.58604e+07	5.60455e+07	2.30388	3.52649	53.6502
285	15.4999	21.4	1.5951e+07	5.59549e+07	2.30643	3.51979	53.5059
285	15.5999	21.5	1.60414e+07	5.58644e+07	2.31073	3.51587	53.4041
285	15.6999	21.6	1.61318e+07	5.57741e+07	2.31679	3.51469	53.3443
285	15.7999	21.7	1.62219e+07	5.56839e+07	2.32462	3.51624	53.3263
285	15.8999	21.8	1.6312e+07	5.55939e+07	2.33423	3.5205	53.3497
285	15.9999	21.9	1.64018e+07	5.5504e+07	2.34562	3.52749	53.4144
285	16.0999	22	1.64916e+07	5.54143e+07	2.35882	3.53719	53.5203
285	16.1999	22.1	1.65812e+07	5.53247e+07	2.37385	3.54962	53.6675
285	16.2999	22.2	1.66706e+07	5.52353e+07	2.39073	3.56479	53.8561
285	16.3999	22.3	1.67599e+07	5.51459e+07	2.40949	3.58273	54.0863
285	16.4999	22.4	1.68491e+07	5.50568e+07	2.43017	3.60346	54.3585
285	16.5999	22.5	1.69381e+07	5.49678e+07	2.45281	3.62701	54.6731
285	16.6999	22.6	1.7027e+07	5.48789e+07	2.47744	3.65343	55.0306
285	16.7999	22.7	1.71157e+07	5.47902e+07	2.50412	3.68277	55.4317
285	16.8999	22.8	1.72043e+07	5.47016e+07	2.5329	3.71507	55.877
285	16.9999	22.9	1.72927e+07	5.46132e+07	2.56384	3.7504	56.3673
285	17.0999	23	1.7381e+07	5.45249e+07	2.597	3.78883	56.9036
285	17.1999	23.1	1.74692e+07	5.44367e+07	2.63244	3.83043	57.487
285	17.2999	23.2	1.75572e+07	5.43487e+07	2.67024	3.87528	58.1185
285	17.3999	23.3	1.7645e+07	5.42608e+07	2.71048	3.92348	58.7994
285	17.4999	23.4	1.77328e+07	5.41731e+07	2.75325	3.97511	59.5311
285	17.5999	23.5	1.78203e+07	5.40855e+07	2.79862	4.0303	60.3149
285	17.6999	23.6	1.79078e+07	5.39981e+07	2.84672	4.08914	61.1527
285	17.7999	23.7	1.79951e+07	5.39108e+07	2.89762	4.15178	62.0461
285	17.8999	23.8	1.80822e+07	5.38236e+07	2.95146	4.21833	62.997
285	17.9999	23.9	1.81693e+07	5.37366e+07	3.00835	4.28895	64.0074
285	18.0999	24	1.82561e+07	5.36497e+07	3.06841	4.36378	65.0796
285	18.1999	24.1	1.83429e+07	5.3563e+07	3.13179	4.443	66.2158
285	18.2999	24.2	1.84295e+07	5.34764e+07	3.19863	4.52678	67.4185
285	18.3999	24.3	1.85159e+07	5.33899e+07	3.26908	4.6153	68.6904
285	18.4999	24.4	1.86022e+07	5.33036e+07	3.34331	4.70877	70.0345
285	18.5999	24.5	1.86884e+07	5.32174e+07	3.4215	4.8074	71.4536
285	18.6999	24.6	1.87744e+07	5.31314e+07	3.50383	4.91142	72.9512
285	18.7999	24.7	1.88603e+07	5.30455e+07	3.59051	5.02108	74.5306
285	18.8999	24.8	1.89461e+07	5.29597e+07	3.68174	5.13663	76.1956
285	18.9999	24.9	1.90317e+07	5.28741e+07	3.77776	5.25836	77.9502
285	19.0999	25	1.91172e+07	5.27886e+07	3.8788	5.38655	79.7985
285	19.1999	25.1	1.92025e+07	5.27033e+07	3.98512	5.52153	81.7451
285	19.2999	25.2	1.92877e+07	5.26181e+07	4.097	5.66363	83.7946
285	19.3999	25.3	1.93728e+07	5.2533e+07	4.21472	5.81319	85.9523
285	19.4999	25.4	1.94577e+07	5.24481e+07	4.33859	5.97062	88.2235
285	19.5999	25.5	1.95425e+07	5.23633e+07	4.46896	6.1363	90.614
285	19.6999	25.6	1.96272e+07	5.22787e+07	4.60616	6.31067	93.13
285	19.7999	25.7	1.97117e+07	5.21941e+07	4.75057	6.49418	95.7779
285	19.8999	25.8	1.9796e+07	5.21098e+07	4.90258	6.68733	98.5647
285	19.9999	25.9	1.98803e+07	5.20255e+07	5.06264	6.89064	101.498
285	20.0999	26	1.99644e+07	5.19414e+07	5.23117	7.10465	104.585
285	20.1999	26.1	2.00484e+07	5.18575e+07	5.40868	7.32997	107.836
285	20.2999	26.2	2.01322e+07	5.17736e+07	5.59568	7.56721	111.257
285	20.3999	26.3	2.02159e+07	5.16899e+07	5.7927	7.81705	114.86
285	20.4999	26.4	2.02994e+07	5.16064e+07	6.00035	8.08021	118.655
285	20.5999	26.5	2.03828e+07	5.1523e+07	6.21924	8.35744	122.651
285	20.6999	26.6	2.04661e+07	5.14397e+07	6.45004	8.64956	126.862
285	20.7999	26.7	2.05493e+07	5.13565e+07	6.69346	8.95743	131.299
285	20.8999	26.8	2.06323e+07	5.12735e+07	6.95027	9.28199	135.975
285	20.9999	26.9	2.07152e+07	5.11906e+07	7.22127	9.62421	140.904
285	21.0999	27	2.07979e+07	5.11079e+07	7.50733	9.98516	146.102
285	21.1999	27.1	2.08805e+07	5.10253e+07	7.80939	10.366	151.585
285	21.2999	27.2	2.0963e+07	5.09428e+07	8.12843	10.7678	157.369
285	21.3999	27.3	2.10453e+07	5.08605e+07	8.46551	11.192	163.473
285	21.4999	27.4	2.11275e+07	5.07782e+07	8.82178	11.6399	169.916
285	21.5999	27.5	2.12096e+07	5.06962e+07	9.19845	12.113	176.72
285	21.6999	27.6	2.12915e+07	5.06142e+07	9.59681	12.6128	183.907
285	21.7999	27.7	2.13733e+07	5.05324e+07	10.0183	13.1411	191.5
285	21.8999	27.8	2.1455e+07	5.04508e+07	10.4643	13.6996	199.525
285	21.9999	27.9	2.15365e+07	5.03692e+07	10.9365	14.2903	208.01
285	22.0999	28	2.16179e+07	5.02878e+07	11.4367	14.9152	216.984
285	22.1999	28.1	2.16992e+07	5.02066e+07	11.9665	15.5766	226.477
285	22.2999	28.2	2.17803e+07	5.01254e+07	12.5281	16.2768	236.525
285	22.3999	28.3	2.18613e+07	5.00444e+07	13.1235	17.0183	247.163
285	22.4999	28.4	2.19422e+07	4.99635e+07	13.755	17.8039	258.429
285	22.5999	28.5	2.20229e+07	4.98828e+07	14.425	18.6365	270.365
285	22.6999	28.6	2.21035e+07	4.98022e+07	15.1362	19.5192	283.015
285	22.7999	28.7	2.2184e+07	4.97217e+07	15.8914	20.4554	296.427
285	22.8999	28.8	2.22643e+07	4.96414e+07	16.6936	21.4488	310.653
285	22.9999	28.9	2.23445e+07	4.95612e+07	17.5461	22.5031	325.747
285	23.0999	29	2.24246e+07	4.94811e+07	18.4523	23.6227	341.768
285	23.1999	29.1	2.25045e+07	4.94012e+07	19.416	24.8119	358.78
285	23.2999	29.2	2.25843e+07	4.93214e+07	20.4414	26.0755	376.85
285	23.3999	29.3	2.26639e+07	4.92417e+07	21.5327	27.4189	396.053
285	23.4999	29.4	2.27435e+07	4.91622e+07	22.6946	28.8474	416.467
285	23.5999	29.5	2.28229e+07	4.90828e+07	23.9323	30.3673	438.177
285	23.6999	29.6	2.29021e+07	4.90035e+07	25.2512	31.9849	461.275
285	23.7999	29.7	2.29812e+07	4.89244e+07	26.6571	33.7071	485.858
285	23.8999	29.8	2.30602e+07	4.88454e+07	28.1565	35.5416	512.034
285	23.9999	29.9	2.31391e+07	4.87665e+07	29.7562	37.4964	539.915
285	24.0999	30	2.32178e+07	4.86878e+07	31.4636	39.5803	569.626
285	24.1999	30.1	2.32964e+07	4.86092e+07	33.2867	41.8025	601.298
285	24.2999	30.2	2.33749e+07	4.85307e+07	35.2341	44.1734	635.076
285	24.3999	30.3	2.34532e+07	4.84524e+07	37.3151	46.7039	671.113
285	24.4999	30.4	2.35314e+07	4.83742e+07	39.5399	49.4058	709.577
[truncated: 12,129 more rows]

## Sheet: Fig 4
ID	time	Target cells	Refractory cells	Eclipse cells	Infected cells	Eclipse + Infected cells	Virus
87	0	100	0	1.25e-06	0	1.25e-06	0
87	0.1	100	2.69734e-05	9.03645e-07	3.65462e-07	1.26911e-06	1.76453
87	0.2	99.9999	9.10461e-05	8.9194e-07	5.86512e-07	1.47845e-06	4.44858
87	0.3	99.9998	0.000182794	1.11834e-06	7.98596e-07	1.91694e-06	7.01946
87	0.4	99.9997	0.000306171	1.50711e-06	1.0715e-06	2.57861e-06	9.81975
87	0.5	99.9995	0.000472012	2.04937e-06	1.4447e-06	3.49407e-06	13.3507
87	0.6	99.9993	0.000695965	2.7819e-06	1.95435e-06	4.73625e-06	18.071
87	0.7	99.999	0.000999043	3.77077e-06	2.64673e-06	6.41751e-06	24.4638
87	0.8	99.9986	0.00140947	5.10854e-06	3.58525e-06	8.69379e-06	33.1316
87	0.9	99.998	0.00196534	6.92007e-06	4.85667e-06	1.17767e-05	44.878
87	1	99.9973	0.00271824	9.37385e-06	6.57891e-06	1.59528e-05	60.7915
87	1.1	99.9962	0.00373802	1.26977e-05	8.91179e-06	2.16095e-05	82.3482
87	1.2	99.9948	0.00511931	1.72001e-05	1.20719e-05	2.9272e-05	111.549
87	1.3	99.993	0.00699028	2.3299e-05	1.63524e-05	3.96514e-05	151.103
87	1.4	99.9904	0.00952452	3.15601e-05	2.21508e-05	5.37109e-05	204.683
87	1.5	99.9869	0.0129572	4.275e-05	3.00049e-05	7.27548e-05	277.26
87	1.6	99.9823	0.0176066	5.79065e-05	4.06435e-05	9.855e-05	375.568
87	1.7	99.9759	0.0239041	7.84351e-05	5.50534e-05	0.000133489	508.729
87	1.8	99.9673	0.0324336	0.000106239	7.45712e-05	0.00018081	689.093
87	1.9	99.9557	0.0439855	0.000143893	0.000101006	0.0002449	933.388
87	2	99.9399	0.0596301	0.000194885	0.000136808	0.000331693	1264.26
87	2.1	99.9186	0.0808155	0.00026393	0.000185293	0.000449223	1712.36
87	2.2	99.8897	0.109501	0.000357407	0.000250947	0.000608355	2319.18
87	2.3	99.8505	0.148335	0.000483937	0.000339839	0.000823776	3140.86
87	2.4	99.7976	0.200899	0.000655159	0.000460172	0.00111533	4253.31
87	2.5	99.7259	0.272025	0.000886778	0.000623028	0.00150981	5759.15
87	2.6	99.629	0.368232	0.00119994	0.000843366	0.00204331	7796.94
87	2.7	99.4979	0.498298	0.00162308	0.00114134	0.00276442	10553.6
87	2.8	99.3209	0.674015	0.0021943	0.00154408	0.00373838	14281.1
87	2.9	99.0819	0.911183	0.00296448	0.00208798	0.00505246	19317.9
87	3	98.7598	1.23088	0.00400123	0.00282173	0.00682295	26118.1
87	3.1	98.3263	1.66109	0.00539368	0.00381016	0.00920384	35288.3
87	3.2	97.7444	2.23867	0.00725828	0.00513908	0.0123974	47634.9
87	3.3	96.9655	3.01168	0.00974502	0.00692107	0.0166661	64222.4
87	3.4	95.9274	4.04192	0.0130434	0.00930216	0.0223456	86443.6
87	3.5	94.5516	5.40734	0.0173863	0.0124686	0.0298549	116097
87	3.6	92.7418	7.20351	0.0230481	0.0166528	0.0397009	155464
87	3.7	90.3842	9.54313	0.0303326	0.0221349	0.0524675	207365
87	3.8	87.3529	12.5513	0.0395407	0.0292372	0.0687779	275166
87	3.9	83.5203	16.3546	0.0509099	0.0383028	0.0892127	362670
87	4	78.778	21.0602	0.0645169	0.049652	0.114169	473825
87	4.1	73.068	26.7257	0.0801449	0.0635076	0.143653	612146
87	4.2	66.4198	33.3215	0.0971404	0.0798877	0.177028	779792
87	4.3	58.9852	40.6966	0.114319	0.0984808	0.2128	976313
87	4.4	51.0513	48.5659	0.130006	0.118538	0.248545	1.19728e+06
87	4.5	43.0153	56.535	0.142288	0.138845	0.281133	1.43329e+06
87	4.6	35.3161	64.1685	0.149455	0.157819	0.307274	1.66988e+06
87	4.7	28.3427	71.0807	0.150492	0.173763	0.324255	1.88898e+06
87	4.8	22.3559	77.0132	0.145393	0.185202	0.330595	2.0718e+06
87	4.9	17.4565	81.8666	0.135126	0.191187	0.326314	2.20235e+06
87	5	13.604	85.6815	0.121297	0.191463	0.31276	2.27059e+06
87	5.1	10.6669	88.5888	0.105681	0.18644	0.29212	2.27386e+06
87	5.2	8.47638	90.7561	0.0898316	0.177025	0.266857	2.21669e+06
87	5.3	6.86562	92.349	0.074879	0.164386	0.239265	2.10892e+06
87	5.4	5.69104	93.5097	0.0614951	0.149726	0.211221	1.96336e+06
87	5.5	4.83864	94.3514	0.0499689	0.134132	0.184101	1.79344e+06
87	5.6	4.22244	94.9593	0.0403209	0.118484	0.158805	1.61149e+06
87	5.7	3.77948	95.3956	0.0324107	0.103433	0.135844	1.42772e+06
87	5.8	3.46445	95.7054	0.0260203	0.0894098	0.11543	1.24987e+06
87	5.9	3.2449	95.9207	0.020909	0.076664	0.097573	1.08323e+06
87	6	3.09755	96.0646	0.0168458	0.065303	0.0821489	930986
87	6.1	3.0056	96.1537	0.0136257	0.0553326	0.0689583	794662
87	6.2	2.95681	96.2001	0.0110747	0.0466907	0.0577654	674540
87	6.3	2.9421	96.2129	0.00905063	0.0392745	0.0483252	570055
87	6.4	2.95469	96.1986	0.00743926	0.0329608	0.0404001	480118
87	6.5	2.98939	96.1625	0.00615058	0.0276194	0.03377	403350
87	6.6	3.0422	96.1085	0.00511429	0.0231229	0.0282372	338261
87	6.7	3.10994	96.0397	0.00427589	0.0193518	0.0236277	283366
87	6.8	3.19013	95.9586	0.00359327	0.016198	0.0197912	237258
87	6.9	3.28072	95.8673	0.00303393	0.0135655	0.0165994	198649
87	7	3.38006	95.7673	0.00257275	0.011371	0.0139437	166391
87	7.1	3.48679	95.66	0.00219025	0.00954268	0.0117329	139479
87	7.2	3.59979	95.5465	0.00187126	0.00801973	0.00989099	117047
87	7.3	3.7181	95.4277	0.00160389	0.00675074	0.00835462	98353
87	7.4	3.84093	95.3045	0.00137877	0.00569264	0.00707141	82773.1
87	7.5	3.96761	95.1775	0.00118844	0.00480955	0.00599798	69781.2
87	7.6	4.09757	95.0473	0.00102693	0.0040716	0.00509852	58938.1
87	7.7	4.23033	94.9143	0.00088942	0.00345406	0.00434348	49878.1
87	7.8	4.36547	94.7789	0.000772002	0.00293646	0.00370846	42297.6
87	7.9	4.50265	94.6416	0.000671468	0.00250186	0.00317333	35945.4
87	8	4.64155	94.5025	0.000585179	0.00213629	0.00272147	30613.3
87	8.1	4.78193	94.362	0.000510949	0.0018282	0.00233914	26129.6
87	8.2	4.92356	94.2202	0.000446959	0.00156802	0.00201498	22352
87	8.3	5.06625	94.0774	0.000391687	0.00134786	0.00173955	19163.2
87	8.4	5.20983	93.9337	0.000343857	0.00116118	0.00150504	16465.9
87	8.5	5.35417	93.7893	0.000302391	0.00100257	0.00130496	14179.7
87	8.6	5.49912	93.6443	0.000266382	0.000867517	0.0011339	12238
87	8.7	5.6446	93.4987	0.000235059	0.000752287	0.000987346	10585.3
87	8.8	5.79051	93.3528	0.000207768	0.000653765	0.000861533	9175.8
87	8.9	5.93676	93.2065	0.000183951	0.000569355	0.000753305	7971.14
87	9	6.08329	93.0599	0.000163133	0.000496886	0.000660019	6939.44
87	9.1	6.23004	92.9131	0.000144908	0.000434543	0.000579452	6054.03
87	9.2	6.37695	92.7661	0.00012893	0.000380803	0.000509733	5292.63
87	9.3	6.52397	92.6191	0.000114899	0.000334386	0.000449285	4636.54
87	9.4	6.67107	92.472	0.000102559	0.000294216	0.000396775	4070.06
87	9.5	6.81821	92.3248	9.16914e-05	0.000259384	0.000351075	3579.98
87	9.6	6.96536	92.1776	8.21055e-05	0.000229122	0.000311228	3155.18
87	9.7	7.11249	92.0305	7.36377e-05	0.000202782	0.00027642	2786.25
87	9.8	7.25958	91.8834	6.61469e-05	0.000179812	0.000245959	2465.22
87	9.9	7.4066	91.7363	5.95106e-05	0.000159744	0.000219254	2185.36
87	10	7.55354	91.5894	5.3623e-05	0.000142179	0.000195802	1940.93
87	10.1	7.70038	91.4425	4.8392e-05	0.000126778	0.00017517	1727.06
87	10.2	7.84711	91.2958	4.37381e-05	0.00011325	0.000156988	1539.58
87	10.3	7.99372	91.1491	3.95916e-05	0.000101347	0.000140938	1374.96
87	10.4	8.14018	91.0027	3.58922e-05	9.08551e-05	0.000126747	1230.15
87	10.5	8.2865	90.8563	3.2587e-05	8.1592e-05	0.000114179	1102.54
87	10.6	8.43267	90.7102	2.96301e-05	7.33999e-05	0.00010303	989.906
87	10.7	8.57867	90.5641	2.69812e-05	6.61431e-05	9.31243e-05	890.32
87	10.8	8.7245	90.4183	2.46051e-05	5.97044e-05	8.43094e-05	802.125
87	10.9	8.87015	90.2726	2.24707e-05	5.39824e-05	7.64531e-05	723.891
87	11	9.01562	90.1272	2.05511e-05	4.88893e-05	6.94404e-05	654.382
87	11.1	9.16091	89.9819	1.88223e-05	4.4349e-05	6.31713e-05	592.527
87	11.2	9.30601	89.8368	1.72634e-05	4.02953e-05	5.75587e-05	537.397
87	11.3	9.45091	89.6919	1.5856e-05	3.66706e-05	5.25266e-05	488.186
87	11.4	9.59561	89.5472	1.45837e-05	3.34247e-05	4.80083e-05	444.192
87	11.5	9.74011	89.4027	1.3432e-05	3.05136e-05	4.39457e-05	404.803
87	11.6	9.88441	89.2584	1.23884e-05	2.78992e-05	4.02876e-05	369.485
87	11.7	10.0285	89.1143	1.14415e-05	2.55479e-05	3.69894e-05	337.772
87	11.8	10.1724	88.9704	1.05813e-05	2.34301e-05	3.40114e-05	309.255
87	11.9	10.3161	88.8267	9.79895e-06	2.15201e-05	3.13191e-05	283.576
87	12	10.4595	88.6832	9.08659e-06	1.97952e-05	2.88818e-05	260.42
87	12.1	10.6028	88.54	8.4372e-06	1.82353e-05	2.66725e-05	239.511
87	12.2	10.7458	88.3969	7.84454e-06	1.68228e-05	2.46673e-05	220.606
87	12.3	10.8886	88.2541	7.30305e-06	1.55421e-05	2.28451e-05	203.489
87	12.4	11.0312	88.1115	6.80776e-06	1.43794e-05	2.11871e-05	187.972
87	12.5	11.1736	87.9691	6.35425e-06	1.33224e-05	1.96767e-05	173.887
87	12.6	11.3158	87.8269	5.93854e-06	1.23605e-05	1.82991e-05	161.086
87	12.7	11.4577	87.685	5.55708e-06	1.1484e-05	1.70411e-05	149.436
87	12.8	11.5995	87.5433	5.20667e-06	1.06843e-05	1.5891e-05	138.823
87	12.9	11.741	87.4017	4.88448e-06	9.95383e-06	1.48383e-05	129.14
87	13	11.8823	87.2605	4.58791e-06	9.28585e-06	1.38738e-05	120.298
87	13.1	12.0233	87.1194	4.31468e-06	8.67431e-06	1.2989e-05	112.213
87	13.2	12.1642	86.9785	4.06268e-06	8.11381e-06	1.21765e-05	104.811
87	13.3	12.3048	86.8379	3.83007e-06	7.59951e-06	1.14296e-05	98.0288
87	13.4	12.4452	86.6975	3.61513e-06	7.12711e-06	1.07422e-05	91.806
87	13.5	12.5854	86.5573	3.41635e-06	6.69273e-06	1.01091e-05	86.0908
87	13.6	12.7254	86.4173	3.23235e-06	6.29289e-06	9.52524e-06	80.836
87	13.7	12.8651	86.2776	3.06188e-06	5.92447e-06	8.98635e-06	75.9996
87	13.8	13.0047	86.1381	2.90381e-06	5.58466e-06	8.48847e-06	71.5438
87	13.9	13.144	85.9987	2.75711e-06	5.27094e-06	8.02805e-06	67.4344
87	14	13.2831	85.8597	2.62086e-06	4.98102e-06	7.60188e-06	63.6409
87	14.1	13.4219	85.7208	2.49422e-06	4.71285e-06	7.20706e-06	60.1355
87	14.2	13.5606	85.5822	2.3764e-06	4.46457e-06	6.84098e-06	56.8934
87	14.3	13.699	85.4437	2.26673e-06	4.2345e-06	6.50123e-06	53.892
87	14.4	13.8372	85.3055	2.16456e-06	4.02113e-06	6.18569e-06	51.111
87	14.5	13.9752	85.1676	2.06931e-06	3.82307e-06	5.89238e-06	48.5321
87	14.6	14.1129	85.0298	1.98046e-06	3.63907e-06	5.61953e-06	46.1384
87	14.7	14.2505	84.8923	1.89752e-06	3.468e-06	5.36553e-06	43.9148
87	14.8	14.3878	84.7549	1.82005e-06	3.30884e-06	5.1289e-06	41.8477
87	14.9	14.5249	84.6178	1.74766e-06	3.16064e-06	4.9083e-06	39.9246
87	15	14.6618	84.481	1.67996e-06	3.02255e-06	4.70252e-06	38.1341
87	15.1	14.7984	84.3443	1.61663e-06	2.8938e-06	4.51043e-06	36.4658
87	15.2	14.9349	84.2079	1.55735e-06	2.77368e-06	4.33103e-06	34.9104
87	15.3	15.0711	84.0716	1.50185e-06	2.66153e-06	4.16338e-06	33.4594
87	15.4	15.2071	83.9356	1.44985e-06	2.55678e-06	4.00663e-06	32.1048
87	15.5	15.3429	83.7998	1.40113e-06	2.45887e-06	3.86e-06	30.8396
87	15.6	15.4784	83.6643	1.35546e-06	2.36732e-06	3.72278e-06	29.6571
87	15.7	15.6138	83.5289	1.31264e-06	2.28167e-06	3.59432e-06	28.5516
87	15.8	15.7489	83.3938	1.27249e-06	2.20152e-06	3.47401e-06	27.5173
87	15.9	15.8838	83.2589	1.23483e-06	2.12647e-06	3.36131e-06	26.5494
87	16	16.0185	83.1242	1.19951e-06	2.05619e-06	3.2557e-06	25.6433
87	16.1	16.153	82.9897	1.16638e-06	1.99034e-06	3.15672e-06	24.7946
87	16.2	16.2873	82.8554	1.13531e-06	1.92865e-06	3.06396e-06	23.9997
87	16.3	16.4213	82.7214	1.10617e-06	1.87083e-06	2.977e-06	23.2548
87	16.4	16.5551	82.5876	1.07885e-06	1.81664e-06	2.89549e-06	22.5568
87	16.5	16.6888	82.454	1.05325e-06	1.76584e-06	2.81909e-06	21.9026
87	16.6	16.8221	82.3206	1.02927e-06	1.71824e-06	2.74751e-06	21.2895
87	16.7	16.9553	82.1874	1.00682e-06	1.67364e-06	2.68045e-06	20.7149
87	16.8	17.0883	82.0544	9.85813e-07	1.63185e-06	2.61766e-06	20.1765
87	16.9	17.2211	81.9216	9.6618e-07	1.59271e-06	2.55889e-06	19.672
87	17	17.3536	81.7891	9.4785e-07	1.55607e-06	2.50392e-06	19.1997
87	17.1	17.4859	81.6568	9.30755e-07	1.52179e-06	2.45255e-06	18.7575
87	17.2	17.618	81.5247	9.14838e-07	1.48975e-06	2.40459e-06	18.3438
87	17.3	17.7499	81.3928	9.00043e-07	1.45982e-06	2.35986e-06	17.9571
87	17.4	17.8816	81.2611	8.8632e-07	1.43189e-06	2.31821e-06	17.5958
87	17.5	18.0131	81.1296	8.73621e-07	1.40586e-06	2.27948e-06	17.2588
87	17.6	18.1444	80.9983	8.61904e-07	1.38164e-06	2.24355e-06	16.9447
87	17.7	18.2754	80.8673	8.51131e-07	1.35915e-06	2.21028e-06	16.6525
87	17.8	18.4062	80.7365	8.41265e-07	1.3383e-06	2.17957e-06	16.3811
87	17.9	18.5369	80.6058	8.32273e-07	1.31903e-06	2.1513e-06	16.1295
87	18	18.6673	80.4754	8.24126e-07	1.30126e-06	2.12539e-06	15.8969
87	18.1	18.7975	80.3452	8.16796e-07	1.28494e-06	2.10173e-06	15.6825
87	18.2	18.9275	80.2152	8.1026e-07	1.27e-06	2.08026e-06	15.4855
87	18.3	19.0573	80.0854	8.04495e-07	1.25641e-06	2.0609e-06	15.3053
87	18.4	19.1868	79.9559	7.99482e-07	1.24411e-06	2.04359e-06	15.1413
87	18.5	19.3162	79.8265	7.95203e-07	1.23306e-06	2.02826e-06	14.9929
87	18.6	19.4453	79.6973	7.91643e-07	1.22323e-06	2.01487e-06	14.8595
87	18.7	19.5743	79.5684	7.88789e-07	1.21457e-06	2.00336e-06	14.7409
87	18.8	19.703	79.4397	7.86629e-07	1.20707e-06	1.99369e-06	14.6364
87	18.9	19.8316	79.3111	7.85156e-07	1.20068e-06	1.98584e-06	14.5458
87	19	19.9599	79.1828	7.8436e-07	1.1954e-06	1.97976e-06	14.4688
87	19.1	20.088	79.0547	7.84238e-07	1.1912e-06	1.97544e-06	14.4051
87	19.2	20.2159	78.9268	7.84784e-07	1.18806e-06	1.97284e-06	14.3543
87	19.3	20.3436	78.7991	7.85997e-07	1.18597e-06	1.97196e-06	14.3164
87	19.4	20.4711	78.6716	7.87876e-07	1.18491e-06	1.97279e-06	14.2911
87	19.5	20.5984	78.5443	7.90424e-07	1.18489e-06	1.97531e-06	14.2784
87	19.6	20.7254	78.4172	7.93642e-07	1.18589e-06	1.97953e-06	14.278
87	19.7	20.8523	78.2904	7.97537e-07	1.1879e-06	1.98544e-06	14.29
87	19.8	20.979	78.1637	8.02113e-07	1.19094e-06	1.99306e-06	14.3143
87	19.9	21.1054	78.0372	8.0738e-07	1.195e-06	2.00238e-06	14.3509
87	20	21.2317	77.911	8.13347e-07	1.20009e-06	2.01344e-06	14.3999
87	20.1	21.3578	77.7849	8.20026e-07	1.20622e-06	2.02624e-06	14.4612
87	20.2	21.4836	77.6591	8.27431e-07	1.21339e-06	2.04082e-06	14.535
87	20.3	21.6092	77.5334	8.35576e-07	1.22162e-06	2.05719e-06	14.6214
87	20.4	21.7347	77.408	8.44479e-07	1.23092e-06	2.0754e-06	14.7206
87	20.5	21.8599	77.2828	8.5416e-07	1.24131e-06	2.09547e-06	14.8328
87	20.6	21.985	77.1577	8.64638e-07	1.25282e-06	2.11746e-06	14.9581
87	20.7	22.1098	77.0329	8.75938e-07	1.26547e-06	2.14141e-06	15.0969
87	20.8	22.2344	76.9083	8.88084e-07	1.27928e-06	2.16736e-06	15.2493
87	20.9	22.3588	76.7839	9.01105e-07	1.29428e-06	2.19539e-06	15.4158
87	21	22.4831	76.6596	9.1503e-07	1.31052e-06	2.22555e-06	15.5968
87	21.1	22.6071	76.5356	9.29891e-07	1.32801e-06	2.25791e-06	15.7925
87	21.2	22.7309	76.4118	9.45725e-07	1.34681e-06	2.29254e-06	16.0035
87	21.3	22.8545	76.2882	9.62568e-07	1.36696e-06	2.32953e-06	16.2302
87	21.4	22.9779	76.1648	9.80461e-07	1.3885e-06	2.36896e-06	16.4731
87	21.5	23.1011	76.0415	9.99447e-07	1.41149e-06	2.41093e-06	16.7328
87	21.6	23.2242	75.9185	1.01957e-06	1.43597e-06	2.45555e-06	17.01
87	21.7	23.347	75.7957	1.04089e-06	1.46201e-06	2.5029e-06	17.3053
87	21.8	23.4696	75.6731	1.06345e-06	1.48968e-06	2.55313e-06	17.6193
87	21.9	23.592	75.5507	1.08732e-06	1.51903e-06	2.60635e-06	17.9529
87	22	23.7142	75.4285	1.11254e-06	1.55014e-06	2.66269e-06	18.3068
87	22.1	23.8362	75.3064	1.1392e-06	1.5831e-06	2.7223e-06	18.6821
87	22.2	23.9581	75.1846	1.16735e-06	1.61798e-06	2.78534e-06	19.0795
87	22.3	24.0797	75.063	1.19708e-06	1.65488e-06	2.85196e-06	19.5002
87	22.4	24.2011	74.9416	1.22847e-06	1.69388e-06	2.92235e-06	19.9451
87	22.5	24.3223	74.8203	1.26159e-06	1.73511e-06	2.9967e-06	20.4156
87	22.6	24.4434	74.6993	1.29655e-06	1.77865e-06	3.0752e-06	20.9127
87	22.7	24.5642	74.5785	1.33344e-06	1.82464e-06	3.15808e-06	21.4379
87	22.8	24.6848	74.4579	1.37236e-06	1.87319e-06	3.24555e-06	21.9925
87	22.9	24.8053	74.3374	1.41343e-06	1.92445e-06	3.33787e-06	22.5781
87	23	24.9255	74.2172	1.45676e-06	1.97854e-06	3.4353e-06	23.1963
87	23.1	25.0455	74.0971	1.50248e-06	2.03564e-06	3.53812e-06	23.8488
87	23.2	25.1654	73.9773	1.55073e-06	2.0959e-06	3.64663e-06	24.5375
87	23.3	25.285	73.8576	1.60166e-06	2.15949e-06	3.76115e-06	25.2643
87	23.4	25.4045	73.7382	1.65542e-06	2.22661e-06	3.88203e-06	26.0313
87	23.5	25.5237	73.6189	1.71217e-06	2.29745e-06	4.00962e-06	26.8409
87	23.6	25.6428	73.4999	1.77209e-06	2.37223e-06	4.14432e-06	27.6954
87	23.7	25.7617	73.381	1.83538e-06	2.45117e-06	4.28655e-06	28.5974
87	23.8	25.8803	73.2623	1.90224e-06	2.53452e-06	4.43676e-06	29.5496
87	23.9	25.9988	73.1439	1.97288e-06	2.62254e-06	4.59542e-06	30.5551
87	24	26.1171	73.0256	2.04754e-06	2.7155e-06	4.76304e-06	31.6169
87	24.1	26.2352	72.9075	2.12646e-06	2.81372e-06	4.94018e-06	32.7384
87	24.2	26.3531	72.7896	2.20992e-06	2.9175e-06	5.12742e-06	33.9232
87	24.3	26.4707	72.6719	2.2982e-06	3.02719e-06	5.32539e-06	35.1752
87	24.4	26.5882	72.5544	2.39161e-06	3.14316e-06	5.53477e-06	36.4985
87	24.5	26.7055	72.4371	2.49048e-06	3.26579e-06	5.75627e-06	37.8976
87	24.6	26.8227	72.32	2.59515e-06	3.39551e-06	5.99067e-06	39.3771
87	24.7	26.9396	72.2031	2.70602e-06	3.53278e-06	6.23879e-06	40.9422
87	24.8	27.0563	72.0864	2.82348e-06	3.67806e-06	6.50154e-06	42.5983
87	24.9	27.1728	71.9699	2.94797e-06	3.83189e-06	6.77985e-06	44.3512
87	25	27.2891	71.8535	3.07996e-06	3.99481e-06	7.07477e-06	46.2073
87	25.1	27.4053	71.7374	3.21995e-06	4.16743e-06	7.38738e-06	48.1731
87	25.2	27.5212	71.6215	3.36849e-06	4.35039e-06	7.71888e-06	50.256
87	25.3	27.6369	71.5057	3.52615e-06	4.54437e-06	8.07052e-06	52.4637
87	25.4	27.7525	71.3902	3.69357e-06	4.75011e-06	8.44368e-06	54.8044
87	25.5	27.8678	71.2748	3.8714e-06	4.96841e-06	8.83981e-06	57.2871
87	25.6	27.983	71.1596	4.06039e-06	5.20012e-06	9.26051e-06	59.9214
87	25.7	28.098	71.0447	4.2613e-06	5.44617e-06	9.70747e-06	62.7176
87	25.8	28.2127	70.9299	4.47499e-06	5.70753e-06	1.01825e-05	65.6868
87	25.9	28.3273	70.8154	4.70234e-06	5.98528e-06	1.06876e-05	68.8411
87	26	28.4417	70.701	4.94435e-06	6.28056e-06	1.12249e-05	72.1931
87	26.1	28.5558	70.5868	5.20205e-06	6.5946e-06	1.17967e-05	75.7568
87	26.2	28.6698	70.4728	5.47659e-06	6.92874e-06	1.24053e-05	79.547
87	26.3	28.7836	70.3591	5.76919e-06	7.28441e-06	1.30536e-05	83.5799
87	26.4	28.8971	70.2455	6.08117e-06	7.66315e-06	1.37443e-05	87.8728
87	26.5	29.0105	70.1321	6.41396e-06	8.06663e-06	1.44806e-05	92.4442
87	26.6	29.1237	70.0189	6.7691e-06	8.49665e-06	1.52658e-05	97.3145
87	26.7	29.2367	69.906	7.14826e-06	8.95516e-06	1.61034e-05	102.505
87	26.8	29.3494	69.7932	7.55323e-06	9.44425e-06	1.69975e-05	108.04
87	26.9	29.462	69.6806	7.98596e-06	9.96618e-06	1.79521e-05	113.944
87	27	29.5744	69.5682	8.44857e-06	1.05234e-05	1.8972e-05	120.245
87	27.1	29.6865	69.4561	8.94334e-06	1.11186e-05	2.00619e-05	126.971
87	27.2	29.7985	69.3441	9.47273e-06	1.17546e-05	2.12273e-05	134.157
87	27.3	29.9102	69.2324	1.00394e-05	1.24344e-05	2.24739e-05	141.835
87	27.4	30.0217	69.1209	1.06463e-05	1.31616e-05	2.38079e-05	150.043
87	27.5	30.133	69.0096	1.12965e-05	1.39396e-05	2.52362e-05	158.822
87	27.6	30.2441	68.8984	1.19935e-05	1.47725e-05	2.6766e-05	168.216
87	27.7	30.355	68.7876	1.2741e-05	1.56644e-05	2.84054e-05	178.272
87	27.8	30.4657	68.6769	1.35429e-05	1.66201e-05	3.01629e-05	189.042
87	27.9	30.5761	68.5664	1.44036e-05	1.76445e-05	3.2048e-05	200.582
87	28	30.6863	68.4562	1.53278e-05	1.8743e-05	3.40709e-05	212.951
87	28.1	30.7963	68.3462	1.63208e-05	1.99216e-05	3.62424e-05	226.217
87	28.2	30.9061	68.2365	1.7388e-05	2.11867e-05	3.85747e-05	240.449
87	28.3	31.0156	68.1269	1.85356e-05	2.25451e-05	4.10807e-05	255.727
87	28.4	31.1249	68.0177	1.97701e-05	2.40046e-05	4.37747e-05	272.133
87	28.5	31.2339	67.9086	2.10987e-05	2.55733e-05	4.6672e-05	289.758
87	28.6	31.3427	67.7998	2.25293e-05	2.726e-05	4.97894e-05	308.704
87	28.7	31.4512	67.6913	2.40704e-05	2.90746e-05	5.31451e-05	329.076
87	28.8	31.5595	67.583	2.57313e-05	3.10277e-05	5.6759e-05	350.993
87	28.9	31.6675	67.475	2.7522e-05	3.31306e-05	6.06526e-05	374.583
87	29	31.7752	67.3672	2.94536e-05	3.5396e-05	6.48496e-05	399.985
87	29.1	31.8827	67.2597	3.15381e-05	3.78376e-05	6.93756e-05	427.349
87	29.2	31.9899	67.1526	3.37886e-05	4.047e-05	7.42586e-05	456.842
87	29.3	32.0967	67.0457	3.62194e-05	4.33097e-05	7.95291e-05	488.642
87	29.4	32.2033	66.9391	3.88461e-05	4.63742e-05	8.52204e-05	522.946
87	29.5	32.3096	66.8328	4.16858e-05	4.96829e-05	9.13687e-05	559.968
87	29.6	32.4155	66.7269	4.47571e-05	5.32568e-05	9.80139e-05	599.941
87	29.7	32.5211	66.6213	4.80803e-05	5.71189e-05	0.000105199	643.119
87	29.8	32.6263	66.516	5.16776e-05	6.12941e-05	0.000112972	689.78
87	29.9	32.7311	66.4112	5.55734e-05	6.581e-05	0.000121383	740.226
87	30	32.8356	66.3067	5.97942e-05	7.06965e-05	0.000130491	794.791
87	30.1	32.9397	66.2026	6.43692e-05	7.59863e-05	0.000140356	853.834
87	30.2	33.0433	66.0989	6.93301e-05	8.17152e-05	0.000151045	917.753
87	30.3	33.1465	65.9957	7.47117e-05	8.79222e-05	0.000162634	986.979
87	30.4	33.2492	65.8929	8.05523e-05	9.46503e-05	0.000175203	1061.99
87	30.5	33.3515	65.7906	8.68935e-05	0.000101946	0.00018884	1143.29
87	30.6	33.4532	65.6889	9.37812e-05	0.000109861	0.000203642	1231.46
87	30.7	33.5544	65.5876	0.000101266	0.000118451	0.000219717	1327.11
87	30.8	33.6549	65.487	0.000109401	0.000127778	0.00023718	1430.93
87	30.9	33.7549	65.387	0.000118249	0.00013791	0.000256159	1543.66
87	31	33.8542	65.2876	0.000127875	0.000148919	0.000276793	1666.11
87	31.1	33.9528	65.189	0.00013835	0.000160887	0.000299237	1799.17
87	31.2	34.0506	65.0911	0.000149756	0.000173902	0.000323658	1943.83
87	31.3	34.1477	64.9939	0.000162179	0.000188062	0.000350241	2101.15
87	31.4	34.2439	64.8977	0.000175714	0.000203474	0.000379188	2272.31
87	31.5	34.3391	64.8023	0.000190467	0.000220254	0.00041072	2458.61
87	31.6	34.4334	64.7079	0.000206552	0.00023853	0.000445083	2661.45
87	31.7	34.5266	64.6146	0.000224097	0.000258444	0.000482541	2882.39
87	31.8	34.6187	64.5225	0.00024324	0.00028015	0.00052339	3123.13
87	31.9	34.7095	64.4315	0.000264133	0.000303818	0.00056795	3385.54
87	32	34.799	64.3419	0.000286943	0.000329633	0.000616575	3671.67
87	32.1	34.887	64.2537	0.000311853	0.000357799	0.000669652	3983.76
87	32.2	34.9735	64.1671	0.000339065	0.000388541	0.000727606	4324.29
87	32.3	35.0582	64.0822	0.000368799	0.000422104	0.000790903	4695.97
87	32.4	35.1412	63.999	0.000401297	0.000458757	0.000860054	5101.76
87	32.5	35.2221	63.9179	0.000436824	0.000498797	0.000935621	5544.93
87	32.6	35.3009	63.8389	0.000475671	0.000542547	0.00101822	6029.04
87	32.7	35.3773	63.7623	0.000518156	0.000590363	0.00110852	6558.03
87	32.8	35.4512	63.6881	0.000564627	0.000642634	0.00120726	7136.18
87	32.9	35.5222	63.6168	0.000615466	0.000699787	0.00131525	7768.21
87	33	35.5902	63.5485	0.000671088	0.000762289	0.00143338	8459.27
87	33.1	35.655	63.4834	0.00073195	0.000830652	0.0015626	9215.01
87	33.2	35.7161	63.4219	0.000798547	0.000905433	0.00170398	10041.6
87	33.3	35.7733	63.3643	0.000871421	0.000987244	0.00185866	10945.8
87	33.4	35.8262	63.311	0.00095116	0.00107675	0.00202791	11935
87	33.5	35.8744	63.2622	0.00103841	0.00117468	0.00221309	13017.3
87	33.6	35.9175	63.2186	0.00113385	0.00128182	0.00241568	14201.3
87	33.7	35.9551	63.1804	0.00123825	0.00139904	0.00263729	15496.8
87	33.8	35.9867	63.1482	0.00135241	0.00152727	0.00287968	16914
87	33.9	36.0116	63.1226	0.00147721	0.00166752	0.00314473	18464.3
87	34	36.0293	63.1041	0.00161359	0.00182088	0.00343448	20159.8
87	34.1	36.0392	63.0934	0.00176256	0.00198855	0.00375111	22013.9
87	34.2	36.0406	63.0911	0.00192519	0.00217178	0.00409697	24040.7
87	34.3	36.0327	63.098	0.00210263	0.00237194	0.00447457	26255.5
87	34.4	36.0147	63.115	0.00229607	0.0025905	0.00488657	28674.9
87	34.5	35.9858	63.1427	0.00250679	0.00282899	0.00533578	31316.3
87	34.6	35.945	63.1823	0.0027361	0.00308907	0.00582517	34198.4
87	34.7	35.8913	63.2345	0.00298538	0.00337246	0.00635784	37341.1
87	34.8	35.8237	63.3006	0.00325601	0.00368098	0.00693699	40765.1
87	34.9	35.7411	63.3815	0.00354943	0.00401651	0.00756594	44492.2
87	35	35.6423	63.4785	0.00386704	0.00438099	0.00824803	48545
87	35.1	35.5261	63.5928	0.00421022	0.0047764	0.00898662	52946.9
87	35.2	35.3913	63.7255	0.0045803	0.00520473	0.00978504	57721.5
87	35.3	35.2364	63.8781	0.0049785	0.00566796	0.0106465	62892.6
87	35.4	35.0603	64.0517	0.0054059	0.006168	0.0115739	68483.8
87	35.5	34.8615	64.2478	0.00586338	0.00670666	0.01257	74517.9
87	35.6	34.6387	64.4676	0.00635156	0.00728559	0.0136371	81016.5
87	35.7	34.3907	64.7124	0.00687074	0.00790622	0.014777	87999.1
87	35.8	34.1162	64.9835	0.00742084	0.00856968	0.0159905	95482.4
87	35.9	33.8141	65.2821	0.00800127	0.00927672	0.017278	103480
87	36	33.4832	65.609	0.00861092	0.0100276	0.0186385	111999
87	36.1	33.1227	65.9653	0.00924803	0.0108221	0.0200701	121044
87	36.2	32.7319	66.3515	0.00991013	0.0116591	0.0215692	130609
87	36.3	32.3104	66.7682	0.010594	0.0125369	0.0231309	140684
87	36.4	31.858	67.2156	0.0112955	0.013453	0.0247484	151245
87	36.5	31.3748	67.6935	0.0120097	0.0144036	0.0264133	162260
87	36.6	30.8612	68.2014	0.0127308	0.0153841	0.0281149	173686
87	36.7	30.3182	68.7384	0.0134521	0.0163887	0.0298408	185466
87	36.8	29.747	69.3034	0.0141662	0.0174106	0.0315767	197529
87	36.9	29.1493	69.8946	0.0148648	0.0184416	0.0333063	209794
87	37	28.5272	70.5099	0.0155392	0.0194726	0.0350118	222161
87	37.1	27.8833	71.1468	0.0161805	0.0204935	0.036674	234523
87	37.2	27.2205	71.8024	0.0167794	0.0214933	0.0382727	246757
87	37.3	26.5421	72.4735	0.0173269	0.0224604	0.0397874	258733
87	37.4	25.8516	73.1564	0.0178144	0.0233828	0.0411973	270311
87	37.5	25.153	73.8474	0.018234	0.0242485	0.0424825	281350
87	37.6	24.4501	74.5426	0.0185789	0.0250455	0.0436244	291704
87	37.7	23.7471	75.2378	0.0188433	0.0257625	0.0446059	301234
87	37.8	23.048	75.9292	0.0190232	0.0263894	0.0454126	309806
87	37.9	22.3567	76.6127	0.019116	0.0269168	0.0460329	317297
87	38	21.6771	77.2847	0.019121	0.0273374	0.0464583	323599
87	38.1	21.0125	77.9417	0.0190389	0.0276453	0.0466842	328623
87	38.2	20.3663	78.5805	0.0188725	0.0278368	0.0467093	332302
87	38.3	19.7412	79.1984	0.0186259	0.0279103	0.0465361	334591
87	38.4	19.1398	79.7928	0.0183045	0.027866	0.0461706	335469
87	38.5	18.5639	80.3617	0.0179152	0.0277067	0.0456218	334944
87	38.6	18.0153	80.9037	0.0174653	0.0274365	0.0449018	333042
87	38.7	17.495	81.4176	0.016963	0.0270617	0.0440247	329818
87	38.8	17.004	81.9025	0.0164167	0.0265899	0.0430066	325343
87	38.9	16.5426	82.3581	0.015835	0.0260298	0.0418647	319708
87	39	16.1109	82.7842	0.015226	0.0253912	0.0406173	313016
87	39.1	15.7087	83.181	0.0145979	0.0246845	0.0392824	305384
87	39.2	15.3355	83.5491	0.013958	0.0239201	0.0378781	296933
87	39.3	14.9908	83.889	0.0133132	0.0231087	0.0364219	287789
87	39.4	14.6737	84.2016	0.0126695	0.0222606	0.0349301	278079
87	39.5	14.3832	84.4877	0.0120322	0.021386	0.0334182	267926
87	39.6	14.1183	84.7486	0.011406	0.020494	0.0318999	257449
87	39.7	13.8778	84.9853	0.0107945	0.0195933	0.0303878	246759
87	39.8	13.6606	85.1989	0.010201	0.0186918	0.0288928	235961
87	39.9	13.4654	85.3907	0.00962784	0.0177964	0.0274243	225148
87	40	13.2911	85.5618	0.00907684	0.0169132	0.02599	214403
87	40.1	13.1364	85.7135	0.00854931	0.0160473	0.0245966	203799
87	40.2	13.0003	85.8468	0.00804605	0.0152032	0.0232492	193400
87	40.3	12.8816	85.9629	0.00756747	0.0143842	0.0219517	183256
87	40.4	12.7791	86.0629	0.00711366	0.0135933	0.020707	173413
87	40.5	12.6919	86.1477	0.00668439	0.0128326	0.019517	163902
87	40.6	12.6189	86.2185	0.00627922	0.0121034	0.0183827	154750
87	40.7	12.5593	86.2761	0.00589753	0.0114069	0.0173044	145976
87	40.8	12.5121	86.3214	0.00553856	0.0107434	0.016282	137591
87	40.9	12.4764	86.3553	0.00520145	0.0101131	0.0153146	129602
87	41	12.4515	86.3784	0.00488525	0.0095157	0.0144009	122010
87	41.1	12.4367	86.3917	0.00458898	0.00895066	0.0135396	114812
87	41.2	12.4311	86.3957	0.00431164	0.00841725	0.0127289	108003
87	41.3	12.4343	86.3911	0.00405222	0.00791452	0.0119667	101573
87	41.4	12.4456	86.3785	0.00380972	0.00744141	0.0112511	95511.8
87	41.5	12.4644	86.3585	0.00358313	0.00699675	0.0105799	89806.7
87	41.6	12.4901	86.3315	0.00337151	0.00657929	0.0099508	84443.6
87	41.7	12.5224	86.2982	0.00317393	0.00618776	0.00936169	79407.9
87	41.8	12.5607	86.2588	0.00298949	0.00582086	0.00881035	74684.3
87	41.9	12.6047	86.2139	0.00281734	0.00547728	0.00829462	70257.2
87	42	12.6538	86.1638	0.00265668	0.00515575	0.00781243	66111.1
87	42.1	12.7078	86.1089	0.00250674	0.00485498	0.00736173	62230.5
87	42.2	12.7664	86.0495	0.00236681	0.00457377	0.00694058	58600.4
87	42.3	12.8291	85.986	0.00223619	0.00431092	0.00654711	55205.9
87	42.4	12.8958	85.9186	0.00211425	0.00406529	0.00617954	52032.8
87	42.5	12.9661	85.8476	0.0020004	0.00383579	0.00583619	49067.5
87	42.6	13.0398	85.7732	0.00189408	0.00362138	0.00551546	46296.7
87	42.7	13.1166	85.6957	0.00179476	0.00342108	0.00521584	43708.1
87	42.8	13.1964	85.6154	0.00170195	0.00323397	0.00493592	41289.8
87	42.9	13.2789	85.5323	0.00161521	0.00305915	0.00467436	39030.4
87	43	13.3639	85.4467	0.00153411	0.00289581	0.00442992	36919.6
87	43.1	13.4513	85.3588	0.00145826	0.00274316	0.00420142	34947.3
87	43.2	13.5409	85.2687	0.00138729	0.00260049	0.00398778	33104.1
87	43.3	13.6326	85.1765	0.00132086	0.00246711	0.00378797	31381.4
87	43.4	13.7262	85.0825	0.00125867	0.00234238	0.00360105	29770.8
87	43.5	13.8215	84.9867	0.00120042	0.00222572	0.00342613	28264.7
87	43.6	13.9185	84.8893	0.00114583	0.00211657	0.0032624	26856.1
87	43.7	14.0171	84.7903	0.00109466	0.00201441	0.00310907	25538.1
87	43.8	14.1171	84.69	0.00104668	0.00191877	0.00296544	24304.6
87	43.9	14.2184	84.5883	0.00100166	0.0018292	0.00283086	23149.7
87	44	14.321	84.4853	0.000959412	0.00174528	0.00270469	22068.2
87	44.1	14.4247	84.3813	0.000919747	0.00166663	0.00258638	21055
87	44.2	14.5295	84.2762	0.000882493	0.0015929	0.00247539	20105.5
87	44.3	14.6353	84.17	0.000847491	0.00152375	0.00237124	19215.3
87	44.4	14.742	84.063	0.000814591	0.00145887	0.00227346	18380.4
87	44.5	14.8496	83.9551	0.000783658	0.00139797	0.00218163	17597.1
87	44.6	14.958	83.8464	0.000754563	0.0013408	0.00209536	16861.9
87	44.7	15.0672	83.737	0.000727189	0.0012871	0.00201429	16171.7
87	44.8	15.177	83.6269	0.000701427	0.00123665	0.00193808	15523.5
87	44.9	15.2875	83.5162	0.000677174	0.00118923	0.0018664	14914.4
87	45	15.3985	83.4049	0.000654336	0.00114465	0.00179898	14342
87	45.1	15.5102	83.2931	0.000632826	0.00110272	0.00173554	13803.9
87	45.2	15.6223	83.1807	0.000612562	0.00106327	0.00167583	13297.8
87	45.3	15.7348	83.0679	0.000593468	0.00102615	0.00161962	12821.7
87	45.4	15.8478	82.9547	0.000575475	0.000991216	0.00156669	12373.6
87	45.5	15.9612	82.8411	0.000558516	0.000958323	0.00151684	11952
87	45.6	16.075	82.7272	0.000542532	0.000927348	0.00146988	11555
87	45.7	16.189	82.6129	0.000527466	0.000898175	0.00142564	11181.1
87	45.8	16.3034	82.4983	0.000513266	0.000870695	0.00138396	10829.1
87	45.9	16.418	82.3835	0.000499882	0.000844807	0.00134469	10497.4
87	46	16.5329	82.2685	0.00048727	0.000820417	0.00130769	10185
87	46.1	16.648	82.1532	0.000475387	0.000797437	0.00127282	9890.68
87	46.2	16.7632	82.0378	0.000464194	0.000775787	0.00123998	9613.38
87	46.3	16.8787	81.9222	0.000453654	0.000755391	0.00120905	9352.13
87	46.4	16.9942	81.8064	0.000443734	0.000736179	0.00117991	9106.02
87	46.5	17.1099	81.6906	0.000434402	0.000718086	0.00115249	8874.2
87	46.6	17.2258	81.5746	0.000425629	0.000701051	0.00112668	8655.88
87	46.7	17.3416	81.4585	0.000417387	0.000685017	0.0011024	8450.34
87	46.8	17.4576	81.3424	0.000409651	0.000669933	0.00107958	8256.89
87	46.9	17.5736	81.2262	0.000402397	0.00065575	0.00105815	8074.89
87	47	17.6897	81.11	0.000395604	0.000642421	0.00103803	7903.77
87	47.1	17.8057	80.9938	0.000389251	0.000629906	0.00101916	7742.96
87	47.2	17.9218	80.8776	0.000383319	0.000618165	0.00100148	7591.97
87	47.3	18.0379	80.7614	0.00037779	0.000607161	0.000984952	7450.32
87	47.4	18.1539	80.6452	0.00037265	0.000596862	0.000969511	7317.57
87	47.5	18.2699	80.529	0.000367881	0.000587234	0.000955116	7193.31
87	47.6	18.3859	80.4129	0.000363472	0.000578251	0.000941723	7077.17
87	47.7	18.5018	80.2969	0.000359408	0.000569884	0.000929292	6968.79
87	47.8	18.6176	80.181	0.000355679	0.000562108	0.000917787	6867.85
87	47.9	18.7333	80.0651	0.000352273	0.000554901	0.000907174	6774.04
87	48	18.8489	79.9493	0.00034918	0.000548242	0.000897422	6687.1
87	48.1	18.9644	79.8337	0.000346393	0.00054211	0.000888502	6606.76
87	48.2	19.0798	79.7182	0.000343901	0.000536488	0.000880389	6532.79
87	48.3	19.1951	79.6028	0.000341699	0.000531359	0.000873058	6464.97
87	48.4	19.3102	79.4875	0.000339779	0.000526708	0.000866487	6403.1
87	48.5	19.4252	79.3724	0.000338135	0.000522522	0.000860657	6346.99
87	48.6	19.54	79.2575	0.000336762	0.000518787	0.00085555	6296.49
87	48.7	19.6546	79.1427	0.000335657	0.000515494	0.00085115	6251.43
87	48.8	19.7691	79.0281	0.000334814	0.00051263	0.000847444	6211.69
87	48.9	19.8833	78.9137	0.00033423	0.000510188	0.000844418	6177.14
87	49	19.9974	78.7996	0.000333904	0.000508159	0.000842063	6147.68
87	49.1	20.1112	78.6856	0.000333832	0.000506537	0.000840369	6123.2
87	49.2	20.2248	78.5719	0.000334013	0.000505316	0.000839329	6103.62
87	49.3	20.3382	78.4583	0.000334447	0.00050449	0.000838936	6088.87
87	49.4	20.4513	78.3451	0.000335132	0.000504055	0.000839187	6078.89
87	49.5	20.5642	78.2321	0.000336069	0.000504009	0.000840079	6073.64
87	49.6	20.6768	78.1193	0.000337259	0.00050435	0.000841609	6073.07
87	49.7	20.7892	78.0068	0.000338703	0.000505075	0.000843778	6077.16
87	49.8	20.9012	77.8946	0.000340403	0.000506184	0.000846587	6085.88
87	49.9	21.013	77.7827	0.00034236	0.000507678	0.000850038	6099.24
87	50	21.1245	77.6711	0.000344579	0.000509558	0.000854137	6117.24
87	50.1	21.2356	77.5598	0.000347062	0.000511825	0.000858887	6139.89
87	50.2	21.3464	77.4489	0.000349813	0.000514483	0.000864296	6167.22
87	50.3	21.4569	77.3382	0.000352837	0.000517535	0.000870372	6199.25
87	50.4	21.567	77.228	0.000356139	0.000520987	0.000877125	6236.04
87	50.5	21.6768	77.1181	0.000359724	0.000524842	0.000884565	6277.63
87	50.6	21.7862	77.0085	0.000363599	0.000529107	0.000892706	6324.1
87	50.7	21.8952	76.8993	0.000367771	0.00053379	0.00090156	6375.52
87	50.8	22.0038	76.7906	0.000372247	0.000538898	0.000911144	6431.96
87	50.9	22.112	76.6822	0.000377035	0.00054444	0.000921475	6493.54
87	51	22.2198	76.5743	0.000382144	0.000550425	0.00093257	6560.35
87	51.1	22.3271	76.4668	0.000387585	0.000556866	0.00094445	6632.51
87	51.2	22.434	76.3598	0.000393365	0.000563772	0.000957138	6710.14
87	51.3	22.5404	76.2532	0.000399498	0.000571158	0.000970655	6793.4
87	51.4	22.6463	76.1471	0.000405994	0.000579035	0.000985029	6882.44
87	51.5	22.7518	76.0415	0.000412866	0.00058742	0.00100029	6977.41
87	51.6	22.8567	75.9364	0.000420126	0.000596328	0.00101645	7078.49
87	51.7	22.961	75.8319	0.000427791	0.000605775	0.00103357	7185.88
87	51.8	23.0648	75.7279	0.000435873	0.00061578	0.00105165	7299.78
87	51.9	23.1681	75.6245	0.00044439	0.000626363	0.00107075	7420.4
87	52	23.2707	75.5216	0.000453357	0.000637543	0.0010909	7547.98
87	52.1	23.3728	75.4194	0.000462794	0.000649343	0.00111214	7682.77
87	52.2	23.4742	75.3178	0.000472719	0.000661785	0.0011345	7825.04
87	52.3	23.5749	75.2169	0.000483152	0.000674895	0.00115805	7975.05
87	52.4	23.675	75.1166	0.000494114	0.000688699	0.00118281	8133.11
87	52.5	23.7743	75.017	0.000505627	0.000703224	0.00120885	8299.53
87	52.6	23.8729	74.9182	0.000517716	0.000718499	0.00123622	8474.65
87	52.7	23.9708	74.8201	0.000530406	0.000734557	0.00126496	8658.83
87	52.8	24.0679	74.7228	0.000543721	0.000751428	0.00129515	8852.42
87	52.9	24.1641	74.6263	0.000557691	0.000769148	0.00132684	9055.84
87	53	24.2596	74.5306	0.000572345	0.000787754	0.0013601	9269.49
87	53.1	24.3541	74.4359	0.000587713	0.000807284	0.001395	9493.82
87	53.2	24.4477	74.342	0.000603827	0.000827778	0.00143161	9729.29
87	53.3	24.5404	74.249	0.000620722	0.00084928	0.00147	9976.39
87	53.4	24.6321	74.1571	0.000638434	0.000871834	0.00151027	10235.6
87	53.5	24.7228	74.0661	0.000657	0.000895488	0.00155249	10507.6
87	53.6	24.8124	73.9762	0.00067646	0.000920292	0.00159675	10792.8
87	53.7	24.9009	73.8874	0.000696855	0.000946298	0.00164315	11091.8
87	53.8	24.9883	73.7997	0.000718229	0.000973562	0.00169179	11405.4
87	53.9	25.0745	73.7132	0.000740627	0.00100214	0.00174277	11734.1
87	54	25.1594	73.628	0.000764099	0.0010321	0.00179619	12078.7
87	54.1	25.243	73.544	0.000788693	0.00106349	0.00185218	12439.9
87	54.2	25.3253	73.4614	0.000814462	0.00109639	0.00191086	12818.4
87	54.3	25.4062	73.3801	0.000841462	0.00113087	0.00197234	13215.2
87	54.4	25.4857	73.3003	0.00086975	0.001167	0.00203675	13630.9
87	54.5	25.5636	73.222	0.000899386	0.00120486	0.00210425	14066.5
87	54.6	25.6399	73.1453	0.000930432	0.00124453	0.00217496	14523
87	54.7	25.7146	73.0702	0.000962954	0.00128609	0.00224905	15001.3
87	54.8	25.7875	72.9968	0.00099702	0.00132963	0.00232665	15502.4
87	54.9	25.8587	72.9252	0.0010327	0.00137525	0.00240795	16027.4
87	55	25.928	72.8555	0.00107007	0.00142303	0.0024931	16577.4
87	55.1	25.9953	72.7876	0.0011092	0.00147308	0.00258228	17153.5
87	55.2	26.0606	72.7218	0.00115018	0.0015255	0.00267568	17756.9
87	55.3	26.1238	72.6581	0.00119308	0.0015804	0.00277349	18389
87	55.4	26.1848	72.5966	0.001238	0.00163789	0.00287589	19050.9
219	0	100	0	1.25e-06	0	1.25e-06	0
219	0.1	100	2.82933e-06	9.02859e-07	3.69247e-07	1.27211e-06	1.77701
219	0.2	100	9.60755e-06	8.89802e-07	5.9788e-07	1.48768e-06	4.51327
219	0.3	100	1.93885e-05	1.11753e-06	8.1968e-07	1.93721e-06	7.16984
219	0.4	100	3.26215e-05	1.51219e-06	1.10589e-06	2.61807e-06	10.0896
219	0.5	99.9999	5.05022e-05	2.06631e-06	1.49858e-06	3.5649e-06	13.7908
219	0.6	99.9999	7.47686e-05	2.81896e-06	2.03728e-06	4.85624e-06	18.7611
219	0.7	99.9999	0.000107771	3.84012e-06	2.77271e-06	6.61283e-06	25.5245
219	0.8	99.9998	0.000152685	5.22843e-06	3.77455e-06	9.00298e-06	34.7398
219	0.9	99.9998	0.000213819	7.11774e-06	5.13852e-06	1.22563e-05	47.2902
219	1	99.9997	0.000297034	9.68959e-06	6.99532e-06	1.66849e-05	64.3775
219	1.1	99.9996	0.000410308	1.31908e-05	9.52302e-06	2.27138e-05	87.6397
219	1.2	99.9994	0.000564502	1.79571e-05	1.29641e-05	3.09211e-05	119.307
219	1.3	99.9992	0.000774403	2.44456e-05	1.76485e-05	4.20941e-05	162.418
219	1.4	99.9989	0.00106014	3.32787e-05	2.40255e-05	5.73042e-05	221.105
219	1.5	99.9984	0.00144911	4.53034e-05	3.27068e-05	7.80102e-05	300.999
219	1.6	99.9979	0.00197862	6.16729e-05	4.45249e-05	0.000106198	409.761
219	1.7	99.9971	0.00269944	8.39571e-05	6.06132e-05	0.00014457	557.821
219	1.8	99.9961	0.0036807	0.000114293	8.25145e-05	0.000196807	759.38
219	1.9	99.9946	0.00501649	0.000155589	0.000112329	0.000267918	1033.77
219	2	99.9927	0.00683489	0.000211805	0.000152916	0.000364721	1407.29
219	2.1	99.99	0.00931024	0.00028833	0.000208167	0.000496497	1915.77
219	2.2	99.9864	0.0126799	0.0003925	0.000283379	0.000675879	2607.96
219	2.3	99.9815	0.0172667	0.000534297	0.000385762	0.000920059	3550.23
219	2.4	99.9748	0.0235103	0.000727307	0.000525128	0.00125243	4832.88
219	2.5	99.9657	0.0320088	0.000990014	0.000714832	0.00170485	6578.85
219	2.6	99.9533	0.0435761	0.00134756	0.000973044	0.00232061	8955.43
219	2.7	99.9365	0.0593191	0.00183415	0.00132449	0.00315864	12190.2
219	2.8	99.9135	0.0807435	0.00249628	0.00180279	0.00429907	16592.9
219	2.9	99.8823	0.109896	0.00339712	0.00245367	0.00585079	22584.5
219	3	99.8398	0.149557	0.00462249	0.00333928	0.00796177	30737.8
219	3.1	99.782	0.203503	0.0062888	0.00454405	0.0108328	41830.8
219	3.2	99.7035	0.276856	0.00855383	0.00618257	0.0147364	56920.4
219	3.3	99.5967	0.376557	0.011631	0.00841025	0.0200413	77440.9
219	3.4	99.4516	0.511991	0.0158086	0.0114375	0.0272461	105336
219	3.5	99.2547	0.695822	0.0214743	0.0155487	0.037023	143237
219	3.6	98.9878	0.945082	0.0291479	0.021127	0.0502749	194695
219	3.7	98.6263	1.28257	0.0395217	0.0286871	0.0682089	264495
219	3.8	98.1377	1.73865	0.0535109	0.0389168	0.0924277	359050
219	3.9	97.4793	2.35334	0.0723115	0.0527284	0.12504	486915
219	4	96.5948	3.17889	0.0974621	0.0713214	0.168783	659411
219	4.1	95.4126	4.28234	0.130898	0.0962517	0.22715	891370
219	4.2	93.8423	5.74779	0.174975	0.129501	0.304476	1.20193e+06
219	4.3	91.7743	7.6774	0.232424	0.173525	0.405949	1.61531e+06
219	4.4	89.0814	10.1894	0.306162	0.231259	0.537421	2.16125e+06
219	4.5	85.6266	13.4112	0.398889	0.306008	0.704897	2.87479e+06
219	4.6	81.2792	17.4635	0.512342	0.401166	0.913507	3.79463e+06
219	4.7	75.9425	22.4353	0.646181	0.519657	1.16584	4.95919e+06
219	4.8	69.5917	28.3476	0.796584	0.663051	1.45963	6.39956e+06
219	4.9	62.3165	35.1142	0.954955	0.830366	1.78532	8.12861e+06
219	5	54.351	42.5142	1.10751	1.01682	2.12433	1.01275e+07
219	5.1	46.0699	50.1962	1.23662	1.213	2.44962	1.23326e+07
219	5.2	37.9357	57.7289	1.32437	1.40511	2.72947	1.46288e+07
219	5.3	30.4042	64.689	1.35749	1.57669	2.93418	1.68554e+07
219	5.4	23.8246	70.7547	1.33157	1.71174	3.04331	1.88279e+07
219	5.5	18.3771	75.763	1.25236	1.79804	3.0504	2.03713e+07
219	5.6	14.071	79.7097	1.13353	1.82967	2.96319	2.13553e+07
219	5.7	10.7908	82.7057	0.992176	1.80759	2.79976	2.17174e+07
219	5.8	8.35888	84.918	0.84444	1.73858	2.58302	2.14689e+07
219	5.9	6.58812	86.5215	0.7027	1.63301	2.33571	2.06832e+07
219	6	5.31236	87.6703	0.574724	1.50253	2.07726	1.94729e+07
219	6.1	4.39833	88.4877	0.464182	1.35824	1.82242	1.79669e+07
219	6.2	3.74555	89.0663	0.371761	1.20952	1.58128	1.62897e+07
219	6.3	3.28109	89.4731	0.296307	1.06359	1.3599	1.45493e+07
219	6.4	2.95311	89.7557	0.23575	0.925495	1.16124	1.28304e+07
219	6.5	2.7251	89.9474	0.187716	0.798375	0.98609	1.11941e+07
219	6.6	2.57138	90.0717	0.149899	0.68385	0.83375	9.67973e+06
219	6.7	2.47374	90.1452	0.120244	0.582415	0.702659	8.30884e+06
219	6.8	2.41921	90.1797	0.0970135	0.493782	0.590796	7.08949e+06
219	6.9	2.39834	90.1838	0.0787889	0.417172	0.495961	6.02011e+06
219	7	2.4042	90.1638	0.064442	0.351525	0.415967	5.09285e+06
219	7.1	2.4316	90.1243	0.05309	0.295661	0.348751	4.29612e+06
219	7.2	2.47659	90.069	0.0440503	0.24838	0.29243	3.61655e+06
219	7.3	2.53608	90.0006	0.0367996	0.208532	0.245332	3.04028e+06
219	7.4	2.60766	89.9214	0.0309386	0.175057	0.205995	2.55382e+06
219	7.5	2.68938	89.8331	0.0261631	0.147	0.173163	2.14462e+06
219	7.6	2.77966	89.7371	0.0222415	0.123523	0.145765	1.80129e+06
219	7.7	2.87722	89.6345	0.0189968	0.103897	0.122894	1.51376e+06
219	7.8	2.98097	89.5264	0.0162932	0.0874968	0.10379	1.27325e+06
219	7.9	3.09	89.4136	0.0140261	0.0737925	0.0878186	1.07218e+06
219	8	3.20357	89.2968	0.012114	0.0623359	0.0744499	904103
219	8.1	3.32101	89.1764	0.010493	0.0527513	0.0632443	763573
219	8.2	3.44179	89.0531	0.00911266	0.0447247	0.0538374	645998
219	8.3	3.56543	88.9272	0.00793259	0.0379944	0.0459269	547538
219	8.4	3.69153	88.7992	0.00692024	0.0323429	0.0392631	464988
219	8.5	3.81973	88.6693	0.00604917	0.0275898	0.033639	395684
219	8.6	3.94975	88.5377	0.00529766	0.0235854	0.0288831	337409
219	8.7	4.08131	88.4048	0.00464775	0.0202057	0.0248535	288328
219	8.8	4.2142	88.2708	0.00408453	0.0173479	0.0214324	246917
219	8.9	4.34823	88.1357	0.00359547	0.0149266	0.0185221	211911
219	9	4.48322	87.9998	0.00317004	0.0128712	0.0160412	182263
219	9.1	4.61903	87.8631	0.00279935	0.0111228	0.0139222	157104
219	9.2	4.75553	87.7259	0.00247584	0.00963258	0.0121084	135712
219	9.3	4.89262	87.5882	0.00219308	0.00835981	0.0105529	117485
219	9.4	5.03019	87.45	0.00194556	0.00727057	0.00921613	101924
219	9.5	5.16815	87.3115	0.00172858	0.0063365	0.00806508	88611.6
219	9.6	5.30645	87.1728	0.00153811	0.00553387	0.00707199	77200
219	9.7	5.44501	87.0338	0.00137068	0.00484282	0.0062135	67398.1
219	9.8	5.58378	86.8947	0.00122329	0.00424664	0.00546994	58961.8
219	9.9	5.7227	86.7554	0.00109338	0.00373131	0.00482469	51686.3
219	10	5.86174	86.6161	0.000978711	0.003285	0.00426371	45399.7
219	10.1	6.00086	86.4767	0.000877361	0.00289771	0.00377507	39956.9
219	10.2	6.14002	86.3373	0.000787664	0.00256101	0.00334867	35235.6
219	10.3	6.27919	86.1979	0.000708174	0.00226774	0.00297591	31132.2
219	10.4	6.41835	86.0585	0.000637637	0.00201182	0.00264946	27559.3
219	10.5	6.55747	85.9192	0.000574961	0.0017881	0.00236306	24442.5
219	10.6	6.69654	85.78	0.000519197	0.00159217	0.00211136	21718.6
219	10.7	6.83554	85.6409	0.000469518	0.00142027	0.00188978	19333.7
219	10.8	6.97445	85.5018	0.000425202	0.00126919	0.00169439	17242
219	10.9	7.11325	85.3629	0.000385619	0.00113618	0.0015218	15404.2
219	11	7.25194	85.2241	0.000350218	0.00101889	0.00136911	13786.6
219	11.1	7.3905	85.0854	0.000318516	0.000915275	0.00123379	12360.5
219	11.2	7.52892	84.9469	0.000290091	0.000823598	0.00111369	11101
219	11.3	7.66721	84.8085	0.000264572	0.000742349	0.00100692	9986.95
219	11.4	7.80533	84.6703	0.000241633	0.000670227	0.000911861	8999.83
219	11.5	7.9433	84.5323	0.000220988	0.000606106	0.000827094	8123.8
219	11.6	8.08111	84.3944	0.000202384	0.000549009	0.000751393	7345.13
219	11.7	8.21874	84.2567	0.000185599	0.000498089	0.000683688	6651.92
219	11.8	8.3562	84.1192	0.000170436	0.000452609	0.000623045	6033.83
219	11.9	8.49348	83.9819	0.000156723	0.000411927	0.00056865	5481.88
219	12	8.63057	83.8447	0.000144306	0.000375484	0.00051979	4988.27
219	12.1	8.76748	83.7078	0.00013305	0.00034279	0.00047584	4546.18
219	12.2	8.9042	83.571	0.000122833	0.000313419	0.000436252	4149.65
219	12.3	9.04072	83.4345	0.00011355	0.000286996	0.000400545	3793.49
219	12.4	9.17705	83.2981	0.000105105	0.000263191	0.000368295	3473.12
219	12.5	9.31318	83.1619	9.74136e-05	0.000241716	0.000339129	3184.56
219	12.6	9.44912	83.026	9.04012e-05	0.000222317	0.000312718	2924.28
219	12.7	9.58485	82.8902	8.40007e-05	0.00020477	0.00028877	2689.2
219	12.8	9.72038	82.7547	7.81523e-05	0.000188877	0.000267029	2476.6
219	12.9	9.85571	82.6193	7.28025e-05	0.000174465	0.000247267	2284.08
219	13	9.99083	82.4842	6.79038e-05	0.000161378	0.000229281	2109.51
219	13.1	10.1258	82.3492	6.34133e-05	0.00014948	0.000212893	1951.02
219	13.2	10.2605	82.2145	5.92927e-05	0.000138649	0.000197942	1806.95
219	13.3	10.395	82.08	5.55078e-05	0.000128779	0.000184286	1675.82
219	13.4	10.5293	81.9457	5.20277e-05	0.000119772	0.0001718	1556.33
219	13.5	10.6633	81.8116	4.88247e-05	0.000111544	0.000160369	1447.32
219	13.6	10.7972	81.6777	4.58739e-05	0.00010402	0.000149894	1347.75
219	13.7	10.9309	81.544	4.31527e-05	9.713e-05	0.000140283	1256.69
219	13.8	11.0643	81.4105	4.0641e-05	9.08147e-05	0.000131456	1173.33
219	13.9	11.1976	81.2772	3.83205e-05	8.50195e-05	0.00012334	1096.93
219	14	11.3306	81.1442	3.61747e-05	7.9696e-05	0.000115871	1026.83
219	14.1	11.4635	81.0114	3.41887e-05	7.48006e-05	0.000108989	962.443
219	14.2	11.5961	80.8787	3.23489e-05	7.02942e-05	0.000102643	903.24
219	14.3	11.7285	80.7463	3.06432e-05	6.61417e-05	9.67848e-05	848.746
219	14.4	11.8607	80.6141	2.90603e-05	6.23114e-05	9.13718e-05	798.537
219	14.5	11.9927	80.4821	2.75904e-05	5.8775e-05	8.63654e-05	752.23
219	14.6	12.1244	80.3503	2.62242e-05	5.55067e-05	8.17309e-05	709.478
219	14.7	12.256	80.2188	2.49535e-05	5.24834e-05	7.74369e-05	669.972
219	14.8	12.3873	80.0874	2.37706e-05	4.96842e-05	7.34548e-05	633.43
219	14.9	12.5185	79.9563	2.26687e-05	4.70901e-05	6.97588e-05	599.6
219	15	12.6494	79.8253	2.16415e-05	4.46841e-05	6.63256e-05	568.252
219	15.1	12.7801	79.6946	2.06833e-05	4.24505e-05	6.31338e-05	539.179
219	15.2	12.9106	79.5641	1.97888e-05	4.03754e-05	6.01642e-05	512.193
219	15.3	13.0409	79.4338	1.89533e-05	3.8446e-05	5.73993e-05	487.122
219	15.4	13.171	79.3037	1.81725e-05	3.66506e-05	5.4823e-05	463.814
219	15.5	13.3009	79.1738	1.74422e-05	3.49786e-05	5.24208e-05	442.125
219	15.6	13.4305	79.0442	1.67589e-05	3.34205e-05	5.01794e-05	421.93
219	15.7	13.56	78.9147	1.61192e-05	3.19675e-05	4.80867e-05	403.112
219	15.8	13.6892	78.7855	1.552e-05	3.06116e-05	4.61316e-05	385.564
219	15.9	13.8182	78.6564	1.49585e-05	2.93455e-05	4.4304e-05	369.189
219	16	13.9471	78.5276	1.44322e-05	2.81625e-05	4.25946e-05	353.9
219	16.1	14.0757	78.399	1.39385e-05	2.70565e-05	4.0995e-05	339.615
219	16.2	14.2041	78.2706	1.34754e-05	2.6022e-05	3.94974e-05	326.261
219	16.3	14.3323	78.1424	1.30408e-05	2.50538e-05	3.80946e-05	313.771
219	16.4	14.4603	78.0144	1.26328e-05	2.41472e-05	3.67801e-05	302.083
219	16.5	14.588	77.8866	1.22498e-05	2.32981e-05	3.55479e-05	291.139
219	16.6	14.7156	77.759	1.18902e-05	2.25023e-05	3.43925e-05	280.888
219	16.7	14.843	77.6316	1.15524e-05	2.17564e-05	3.33088e-05	271.283
219	16.8	14.9701	77.5045	1.12352e-05	2.1057e-05	3.22922e-05	262.279
219	16.9	15.0971	77.3775	1.09374e-05	2.04009e-05	3.13383e-05	253.837
219	17	15.2238	77.2508	1.06577e-05	1.97855e-05	3.04432e-05	245.919
219	17.1	15.3504	77.1243	1.03952e-05	1.92081e-05	2.96032e-05	238.492
219	17.2	15.4767	76.9979	1.01488e-05	1.86663e-05	2.88151e-05	231.523
219	17.3	15.6028	76.8718	9.91762e-06	1.81579e-05	2.80755e-05	224.985
219	17.4	15.7287	76.7459	9.70088e-06	1.7681e-05	2.73818e-05	218.851
219	17.5	15.8544	76.6202	9.49779e-06	1.72335e-05	2.67313e-05	213.096
219	17.6	15.98	76.4946	9.30762e-06	1.68139e-05	2.61215e-05	207.697
219	17.7	16.1053	76.3693	9.12972e-06	1.64205e-05	2.55502e-05	202.634
219	17.8	16.2303	76.2442	8.96349e-06	1.60518e-05	2.50153e-05	197.887
219	17.9	16.3552	76.1193	8.80835e-06	1.57066e-05	2.45149e-05	193.439
219	18	16.4799	75.9947	8.6638e-06	1.53834e-05	2.40472e-05	189.273
219	18.1	16.6044	75.8702	8.52934e-06	1.50812e-05	2.36106e-05	185.374
219	18.2	16.7287	75.7459	8.40455e-06	1.4799e-05	2.32035e-05	181.729
219	18.3	16.8528	75.6218	8.28902e-06	1.45356e-05	2.28246e-05	178.324
219	18.4	16.9766	75.4979	8.18237e-06	1.42903e-05	2.24727e-05	175.147
219	18.5	17.1003	75.3743	8.08425e-06	1.40622e-05	2.21464e-05	172.187
219	18.6	17.2238	75.2508	7.99437e-06	1.38504e-05	2.18448e-05	169.435
219	18.7	17.3471	75.1275	7.91242e-06	1.36544e-05	2.15668e-05	166.881
219	18.8	17.4701	75.0044	7.83816e-06	1.34734e-05	2.13116e-05	164.516
219	18.9	17.593	74.8816	7.77133e-06	1.33069e-05	2.10782e-05	162.333
219	19	17.7156	74.7589	7.71173e-06	1.31543e-05	2.0866e-05	160.324
219	19.1	17.8381	74.6364	7.65915e-06	1.3015e-05	2.06742e-05	158.483
219	19.2	17.9604	74.5142	7.61344e-06	1.28887e-05	2.05022e-05	156.804
219	19.3	18.0824	74.3921	7.57444e-06	1.2775e-05	2.03494e-05	155.28
219	19.4	18.2043	74.2702	7.54201e-06	1.26734e-05	2.02154e-05	153.908
219	19.5	18.326	74.1486	7.51603e-06	1.25836e-05	2.00996e-05	152.682
219	19.6	18.4474	74.0271	7.49642e-06	1.25053e-05	2.00018e-05	151.599
219	19.7	18.5687	73.9059	7.48308e-06	1.24383e-05	1.99214e-05	150.655
219	19.8	18.6897	73.7848	7.47596e-06	1.23823e-05	1.98583e-05	149.846
219	19.9	18.8106	73.6639	7.47499e-06	1.23371e-05	1.98121e-05	149.171
219	20	18.9313	73.5432	7.48016e-06	1.23025e-05	1.97827e-05	148.625
219	20.1	19.0517	73.4228	7.49143e-06	1.22784e-05	1.97699e-05	148.208
219	20.2	19.172	73.3025	7.50881e-06	1.22647e-05	1.97735e-05	147.917
219	20.3	19.2921	73.1824	7.53231e-06	1.22613e-05	1.97936e-05	147.751
219	20.4	19.412	73.0625	7.56196e-06	1.22681e-05	1.983e-05	147.709
219	20.5	19.5317	72.9429	7.59779e-06	1.2285e-05	1.98828e-05	147.791
219	20.6	19.6511	72.8234	7.63986e-06	1.23122e-05	1.9952e-05	147.995
219	20.7	19.7704	72.7041	7.68825e-06	1.23495e-05	2.00377e-05	148.321
219	20.8	19.8895	72.585	7.74304e-06	1.2397e-05	2.014e-05	148.771
219	20.9	20.0084	72.4661	7.80433e-06	1.24548e-05	2.02591e-05	149.343
219	21	20.1271	72.3474	7.87225e-06	1.2523e-05	2.03952e-05	150.04
219	21.1	20.2456	72.2289	7.94692e-06	1.26016e-05	2.05485e-05	150.861
219	21.2	20.3639	72.1105	8.02849e-06	1.26909e-05	2.07194e-05	151.809
219	21.3	20.4821	71.9924	8.11714e-06	1.2791e-05	2.09081e-05	152.885
219	21.4	20.6	71.8745	8.21305e-06	1.2902e-05	2.11151e-05	154.091
219	21.5	20.7177	71.7568	8.31641e-06	1.30243e-05	2.13407e-05	155.43
219	21.6	20.8353	71.6392	8.42746e-06	1.3158e-05	2.15855e-05	156.904
219	21.7	20.9526	71.5219	8.54643e-06	1.33034e-05	2.18499e-05	158.515
219	21.8	21.0697	71.4047	8.67359e-06	1.34609e-05	2.21345e-05	160.268
219	21.9	21.1867	71.2878	8.80922e-06	1.36307e-05	2.24399e-05	162.166
219	22	21.3035	71.171	8.95362e-06	1.38133e-05	2.27669e-05	164.213
219	22.1	21.42	71.0544	9.10712e-06	1.4009e-05	2.31161e-05	166.414
219	22.2	21.5364	70.938	9.27008e-06	1.42182e-05	2.34883e-05	168.773
219	22.3	21.6526	70.8218	9.44287e-06	1.44415e-05	2.38844e-05	171.295
219	22.4	21.7686	70.7058	9.62591e-06	1.46793e-05	2.43053e-05	173.987
219	22.5	21.8844	70.59	9.81962e-06	1.49323e-05	2.47519e-05	176.854
219	22.6	22	70.4744	1.00245e-05	1.52008e-05	2.52253e-05	179.903
219	22.7	22.1155	70.359	1.0241e-05	1.54857e-05	2.57267e-05	183.141
219	22.8	22.2307	70.2437	1.04696e-05	1.57876e-05	2.62572e-05	186.575
219	22.9	22.3457	70.1287	1.0711e-05	1.61072e-05	2.68182e-05	190.214
219	23	22.4606	70.0138	1.09658e-05	1.64452e-05	2.7411e-05	194.067
219	23.1	22.5753	69.8991	1.12346e-05	1.68026e-05	2.80371e-05	198.142
219	23.2	22.6897	69.7847	1.1518e-05	1.71801e-05	2.86981e-05	202.451
219	23.3	22.804	69.6704	1.18169e-05	1.75788e-05	2.93957e-05	207.002
219	23.4	22.9181	69.5563	1.21319e-05	1.79996e-05	3.01316e-05	211.809
219	23.5	23.032	69.4424	1.24641e-05	1.84437e-05	3.09078e-05	216.883
219	23.6	23.1458	69.3286	1.28141e-05	1.89122e-05	3.17263e-05	222.237
219	23.7	23.2593	69.2151	1.31831e-05	1.94062e-05	3.25893e-05	227.885
219	23.8	23.3726	69.1017	1.3572e-05	1.99272e-05	3.34992e-05	233.842
219	23.9	23.4858	68.9886	1.39819e-05	2.04765e-05	3.44584e-05	240.124
219	24	23.5988	68.8756	1.4414e-05	2.10556e-05	3.54696e-05	246.747
219	24.1	23.7115	68.7628	1.48694e-05	2.16662e-05	3.65356e-05	253.73
219	24.2	23.8241	68.6502	1.53496e-05	2.23098e-05	3.76594e-05	261.091
219	24.3	23.9365	68.5378	1.58559e-05	2.29884e-05	3.88443e-05	268.853
219	24.4	24.0488	68.4256	1.63899e-05	2.37038e-05	4.00937e-05	277.035
219	24.5	24.1608	68.3135	1.69531e-05	2.44582e-05	4.14113e-05	285.662
219	24.6	24.2726	68.2017	1.75472e-05	2.52537e-05	4.28009e-05	294.759
219	24.7	24.3843	68.09	1.81741e-05	2.60927e-05	4.42669e-05	304.352
219	24.8	24.4958	67.9785	1.88358e-05	2.69777e-05	4.58136e-05	314.469
219	24.9	24.607	67.8672	1.95344e-05	2.79114e-05	4.74458e-05	325.142
219	25	24.7181	67.7561	2.0272e-05	2.88967e-05	4.91687e-05	336.402
219	25.1	24.8291	67.6452	2.10511e-05	2.99367e-05	5.09878e-05	348.285
219	25.2	24.9398	67.5345	2.18743e-05	3.10345e-05	5.29088e-05	360.826
219	25.3	25.0503	67.4239	2.27442e-05	3.21938e-05	5.49381e-05	374.067
219	25.4	25.1607	67.3136	2.36639e-05	3.34183e-05	5.70822e-05	388.048
219	25.5	25.2708	67.2034	2.46365e-05	3.4712e-05	5.93485e-05	402.816
219	25.6	25.3808	67.0934	2.56653e-05	3.60792e-05	6.17445e-05	418.419
219	25.7	25.4906	66.9836	2.67539e-05	3.75245e-05	6.42784e-05	434.909
219	25.8	25.6002	66.874	2.79063e-05	3.90528e-05	6.69591e-05	452.342
219	25.9	25.7097	66.7645	2.91265e-05	4.06695e-05	6.9796e-05	470.776
219	26	25.8189	66.6553	3.04191e-05	4.23801e-05	7.27992e-05	490.276
219	26.1	25.9279	66.5462	3.17888e-05	4.41907e-05	7.59795e-05	510.909
219	26.2	26.0368	66.4373	3.32407e-05	4.61079e-05	7.93486e-05	532.75
219	26.3	26.1455	66.3287	3.47804e-05	4.81386e-05	8.2919e-05	555.876
219	26.4	26.254	66.2201	3.64137e-05	5.02902e-05	8.67039e-05	580.372
219	26.5	26.3623	66.1118	3.8147e-05	5.25708e-05	9.07179e-05	606.328
219	26.6	26.4704	66.0037	3.99872e-05	5.49891e-05	9.49763e-05	633.841
219	26.7	26.5783	65.8958	4.19415e-05	5.75543e-05	9.94958e-05	663.014
219	26.8	26.6861	65.788	4.40179e-05	6.02763e-05	0.000104294	693.961
219	26.9	26.7936	65.6804	4.62249e-05	6.31659e-05	0.000109391	726.8
219	27	26.901	65.573	4.85716e-05	6.62345e-05	0.000114806	761.662
219	27.1	27.0081	65.4659	5.10679e-05	6.94945e-05	0.000120562	798.684
219	27.2	27.1151	65.3589	5.37244e-05	7.29592e-05	0.000126684	838.017
219	27.3	27.2219	65.252	5.65525e-05	7.6643e-05	0.000133195	879.821
219	27.4	27.3285	65.1454	5.95645e-05	8.05612e-05	0.000140126	924.269
219	27.5	27.4349	65.039	6.27738e-05	8.47305e-05	0.000147504	971.546
219	27.6	27.5411	64.9327	6.61947e-05	8.91687e-05	0.000155363	1021.85
219	27.7	27.6471	64.8267	6.98426e-05	9.38952e-05	0.000163738	1075.41
219	27.8	27.7529	64.7208	7.37343e-05	9.89308e-05	0.000172665	1132.44
219	27.9	27.8586	64.6152	7.78878e-05	0.000104298	0.000182186	1193.21
219	28	27.964	64.5097	8.23226e-05	0.000110021	0.000192343	1257.98
219	28.1	28.0692	64.4045	8.70596e-05	0.000116125	0.000203185	1327.04
219	28.2	28.1742	64.2994	9.21218e-05	0.00012264	0.000214762	1400.71
219	28.3	28.2791	64.1945	9.75337e-05	0.000129595	0.000227129	1479.34
219	28.4	28.3837	64.0899	0.000103322	0.000137024	0.000240346	1563.28
219	28.5	28.4881	63.9854	0.000109515	0.000144962	0.000254477	1652.94
219	28.6	28.5923	63.8812	0.000116145	0.000153448	0.000269593	1748.75
219	28.7	28.6963	63.7771	0.000123245	0.000162522	0.000285767	1851.17
219	28.8	28.8001	63.6733	0.000130852	0.000172232	0.000303084	1960.7
219	28.9	28.9036	63.5697	0.000139005	0.000182624	0.000321629	2077.9
219	29	29.007	63.4663	0.000147747	0.000193753	0.0003415	2203.35
219	29.1	29.1101	63.3631	0.000157126	0.000205675	0.000362801	2337.68
219	29.2	29.213	63.2601	0.000167191	0.000218452	0.000385643	2481.6
219	29.3	29.3156	63.1574	0.000177998	0.000232152	0.000410151	2635.84
219	29.4	29.4181	63.0548	0.000189606	0.000246848	0.000436455	2801.23
219	29.5	29.5202	62.9526	0.000202081	0.000262619	0.000464699	2978.65
219	29.6	29.6222	62.8505	0.000215491	0.00027955	0.000495041	3169.05
219	29.7	29.7239	62.7487	0.000229915	0.000297735	0.00052765	3373.46
219	29.8	29.8253	62.6472	0.000245434	0.000317276	0.000562711	3593.03
219	29.9	29.9265	62.5459	0.000262141	0.000338282	0.000600423	3828.96
219	30	30.0274	62.4449	0.000280131	0.000360873	0.000641005	4082.59
219	30.1	30.128	62.3441	0.000299513	0.000385179	0.000684693	4355.37
219	30.2	30.2284	62.2436	0.000320405	0.000411342	0.000731747	4648.87
219	30.3	30.3284	62.1434	0.000342931	0.000439515	0.000782446	4964.79
219	30.4	30.4282	62.0435	0.000367231	0.000469865	0.000837096	5305
219	30.5	30.5276	61.9439	0.000393454	0.000502576	0.00089603	5671.51
219	30.6	30.6267	61.8446	0.000421767	0.000537844	0.000959611	6066.53
219	30.7	30.7254	61.7456	0.000452346	0.000575887	0.00102823	6492.47
219	30.8	30.8238	61.647	0.000485388	0.00061694	0.00110233	6951.91
219	30.9	30.9219	61.5487	0.000521105	0.000661259	0.00118236	7447.72
219	31	31.0195	61.4508	0.000559729	0.000709125	0.00126885	7983
219	31.1	31.1168	61.3533	0.000601516	0.000760842	0.00136236	8561.13
219	31.2	31.2136	61.2562	0.000646741	0.000816745	0.00146349	9185.79
219	31.3	31.31	61.1595	0.000695707	0.000877195	0.0015729	9861.02
219	31.4	31.4059	61.0632	0.000748744	0.000942589	0.00169133	10591.2
219	31.5	31.5013	60.9674	0.000806214	0.00101336	0.00181958	11381.1
219	31.6	31.5962	60.8721	0.000868511	0.00108998	0.00195849	12236.1
219	31.7	31.6906	60.7774	0.000936066	0.00117297	0.00210904	13161.7
219	31.8	31.7843	60.6831	0.00100935	0.00126289	0.00227225	14164.2
219	31.9	31.8775	60.5895	0.00108889	0.00136036	0.00244925	15250.5
219	32	31.97	60.4965	0.00117523	0.00146606	0.00264128	16428.1
219	32.1	32.0617	60.4041	0.001269	0.00158071	0.00284971	17705
219	32.2	32.1528	60.3125	0.00137087	0.00170513	0.003076	19090.2
219	32.3	32.243	60.2216	0.00148159	0.00184019	0.00332178	20593.4
219	32.4	32.3324	60.1315	0.00160195	0.00198687	0.00358882	22225.4
219	32.5	32.4208	60.0422	0.00173285	0.00214622	0.00387907	23997.6
219	32.6	32.5083	59.9539	0.00187526	0.00231938	0.00419464	25923
219	32.7	32.5947	59.8666	0.00203023	0.00250763	0.00453786	28015.4
219	32.8	32.6799	59.7803	0.00219892	0.00271235	0.00491127	30290.1
219	32.9	32.764	59.6951	0.0023826	0.00293505	0.00531765	32763.9
219	33	32.8467	59.6112	0.00258267	0.00317738	0.00576005	35455
219	33.1	32.928	59.5287	0.00280064	0.00344115	0.00624179	38383.4
219	33.2	33.0077	59.4475	0.00303817	0.00372836	0.00676652	41571
219	33.3	33.0858	59.3679	0.00329708	0.00404116	0.00733824	45041.7
219	33.4	33.162	59.29	0.00357936	0.00438192	0.00796128	48821.9
219	33.5	33.2363	59.2139	0.00388718	0.00475325	0.00864043	52940.1
219	33.6	33.3085	59.1397	0.00422291	0.00515796	0.00938088	57427.6
219	33.7	33.3784	59.0677	0.00458915	0.00559918	0.0101883	62318.8
219	33.8	33.4458	58.998	0.00498871	0.00608027	0.011069	67651
219	33.9	33.5105	58.9308	0.00542468	0.00660494	0.0120296	73465.3
219	34	33.5723	58.8663	0.00590042	0.00717722	0.0130776	79806.2
219	34.1	33.6308	58.8048	0.00641958	0.00780152	0.0142211	86722.6
219	34.2	33.6859	58.7464	0.00698613	0.00848262	0.0154687	94267.5
219	34.3	33.7372	58.6916	0.00760438	0.00922576	0.0168301	102499
219	34.4	33.7844	58.6405	0.00827903	0.0100366	0.0183156	111480
219	34.5	33.8272	58.5936	0.00901511	0.0109214	0.0199365	121280
219	34.6	33.8651	58.5511	0.00981813	0.0118867	0.0217048	131972
219	34.7	33.8977	58.5135	0.010694	0.0129399	0.0236339	143638
219	34.8	33.9246	58.4812	0.011649	0.0140888	0.0257378	156365
219	34.9	33.9452	58.4547	0.01269	0.0153419	0.0280319	170249
219	35	33.9591	58.4344	0.0138243	0.0167084	0.0305327	185391
219	35.1	33.9656	58.4209	0.0150597	0.018198	0.0332577	201902
219	35.2	33.9641	58.4148	0.0164045	0.0198213	0.0362258	219900
219	35.3	33.9539	58.4166	0.0178673	0.0215896	0.0394569	239513
219	35.4	33.9344	58.4271	0.0194574	0.0235149	0.0429723	260876
219	35.5	33.9047	58.4469	0.0211843	0.0256099	0.0467942	284133
219	35.6	33.864	58.4769	0.0230581	0.0278879	0.050946	309438
219	35.7	33.8114	58.5179	0.0250889	0.0303632	0.0554521	336952
219	35.8	33.746	58.5706	0.0272873	0.0330503	0.0603376	366844
219	35.9	33.6668	58.636	0.0296638	0.0359646	0.0656283	399291
219	36	33.5728	58.715	0.0322287	0.0391216	0.0713503	434476
219	36.1	33.463	58.8087	0.0349923	0.0425372	0.0775294	472587
219	36.2	33.3361	58.918	0.037964	0.0462273	0.0841914	513812
219	36.3	33.1911	59.044	0.0411529	0.0502077	0.0913606	558343
219	36.4	33.0268	59.1878	0.0445664	0.0544936	0.09906	606367
219	36.5	32.842	59.3504	0.0482107	0.0590993	0.10731	658066
219	36.6	32.6356	59.5328	0.0520901	0.064038	0.116128	713610
219	36.7	32.4065	59.7362	0.0562063	0.0693208	0.125527	773154
219	36.8	32.1535	59.9614	0.0605581	0.0749567	0.135515	836830
219	36.9	31.8757	60.2095	0.0651409	0.0809516	0.146093	904743
219	37	31.5722	60.4813	0.069946	0.0873078	0.157254	976959
219	37.1	31.2421	60.7773	0.0749599	0.0940231	0.168983	1.0535e+06
219	37.2	30.8849	61.0983	0.0801643	0.10109	0.181255	1.13434e+06
219	37.3	30.5001	61.4446	0.0855349	0.108496	0.194031	1.21938e+06
219	37.4	30.0876	61.8163	0.0910416	0.11622	0.207261	1.30846e+06
219	37.5	29.6473	62.2135	0.0966478	0.124234	0.220882	1.40133e+06
219	37.6	29.1797	62.6356	0.102311	0.132503	0.234814	1.49766e+06
219	37.7	28.6854	63.0821	0.107981	0.140984	0.248965	1.59701e+06
219	37.8	28.1655	63.5521	0.113605	0.149621	0.263226	1.69884e+06
219	37.9	27.6213	64.0442	0.119121	0.158355	0.277476	1.80251e+06
219	38	27.0546	64.5569	0.124466	0.167113	0.291579	1.90729e+06
219	38.1	26.4675	65.0881	0.129573	0.175818	0.305391	2.01231e+06
219	38.2	25.8623	65.6357	0.134372	0.184384	0.318756	2.11665e+06
219	38.3	25.2419	66.197	0.138797	0.19272	0.331517	2.21928e+06
219	38.4	24.6092	66.7694	0.142782	0.20073	0.343512	2.3191e+06
219	38.5	23.9676	67.3497	0.146265	0.208319	0.354584	2.41499e+06
219	38.6	23.3204	67.9348	0.149194	0.215389	0.364583	2.50579e+06
219	38.7	22.6712	68.5215	0.151521	0.221849	0.37337	2.59036e+06
219	38.8	22.0235	69.1066	0.153211	0.227611	0.380821	2.66761e+06
219	38.9	21.3808	69.6867	0.154239	0.232596	0.386835	2.73649e+06
219	39	20.7465	70.2589	0.154595	0.236736	0.391331	2.79606e+06
219	39.1	20.1238	70.8201	0.154278	0.239976	0.394254	2.84554e+06
219	39.2	19.5157	71.3677	0.153301	0.242276	0.395577	2.88426e+06
219	39.3	18.9248	71.8991	0.15169	0.243611	0.395301	2.91175e+06
219	39.4	18.3536	72.4123	0.149481	0.243972	0.393452	2.9277e+06
219	39.5	17.8041	72.9053	0.146718	0.243367	0.390084	2.93203e+06
219	39.6	17.2779	73.3767	0.143454	0.24182	0.385274	2.92483e+06
219	39.7	16.7764	73.8253	0.139748	0.239368	0.379116	2.90637e+06
219	39.8	16.3004	74.2502	0.135661	0.236064	0.371726	2.8771e+06
219	39.9	15.8508	74.6509	0.131258	0.23197	0.363228	2.83765e+06
219	40	15.4277	75.0271	0.126601	0.227157	0.353757	2.78873e+06
219	40.1	15.0313	75.3787	0.121752	0.221703	0.343455	2.73121e+06
219	40.2	14.6613	75.7059	0.116771	0.215691	0.332462	2.66601e+06
219	40.3	14.3173	76.0093	0.111712	0.209205	0.320918	2.59411e+06
219	40.4	13.9988	76.2892	0.106625	0.202332	0.308957	2.51653e+06
219	40.5	13.7051	76.5463	0.101556	0.195152	0.296708	2.43426e+06
219	40.6	13.4352	76.7816	0.096542	0.187748	0.28429	2.3483e+06
219	40.7	13.1884	76.9957	0.0916175	0.180193	0.27181	2.2596e+06
219	40.8	12.9635	77.1897	0.0868105	0.172557	0.259368	2.16906e+06
219	40.9	12.7596	77.3645	0.0821435	0.164905	0.247048	2.07753e+06
219	41	12.5757	77.521	0.0776344	0.157292	0.234927	1.98575e+06
219	41.1	12.4106	77.6602	0.0732967	0.149769	0.223066	1.8944e+06
219	41.2	12.2634	77.7831	0.0691399	0.142379	0.211519	1.8041e+06
219	41.3	12.133	77.8906	0.0651701	0.135159	0.200329	1.71536e+06
219	41.4	12.0185	77.9836	0.0613903	0.128138	0.189528	1.62862e+06
219	41.5	11.9188	78.063	0.0578012	0.12134	0.179141	1.54424e+06
219	41.6	11.8331	78.1297	0.0544011	0.114784	0.169186	1.46252e+06
219	41.7	11.7605	78.1845	0.0511869	0.108485	0.159672	1.38368e+06
219	41.8	11.7	78.2281	0.0481539	0.102451	0.150605	1.3079e+06
219	41.9	11.6511	78.2612	0.0452966	0.0966877	0.141984	1.23529e+06
219	42	11.6128	78.2846	0.0426084	0.0911975	0.133806	1.16592e+06
219	42.1	11.5844	78.299	0.0400825	0.0859796	0.126062	1.09981e+06
219	42.2	11.5654	78.3048	0.0377115	0.0810309	0.118742	1.03697e+06
219	42.3	11.5551	78.3027	0.0354877	0.0763462	0.111834	977360
219	42.4	11.5528	78.2933	0.0334037	0.071919	0.105323	920916
219	42.5	11.5581	78.277	0.0314519	0.0677413	0.0991932	867562
219	42.6	11.5704	78.2543	0.0296247	0.0638043	0.093429	817207
219	42.7	11.5893	78.2256	0.0279149	0.0600985	0.0880134	769745
219	42.8	11.6143	78.1914	0.0263154	0.0566138	0.0829292	725062
219	42.9	11.645	78.152	0.0248195	0.0533399	0.0781595	683039
219	43	11.6809	78.1078	0.0234207	0.0502665	0.0736872	643555
219	43.1	11.7218	78.0591	0.0221128	0.0473832	0.069496	606483
219	43.2	11.7673	78.0062	0.0208898	0.0446797	0.0655696	571701
219	43.3	11.8171	77.9494	0.0197463	0.0421461	0.0618924	539086
219	43.4	11.8709	77.889	0.018677	0.0397724	0.0584494	508516
219	43.5	11.9284	77.8252	0.017677	0.0375493	0.0552262	479874
219	43.6	11.9894	77.7583	0.0167416	0.0354676	0.0522092	453048
219	43.7	12.0536	77.6884	0.0158664	0.0335188	0.0493852	427928
219	43.8	12.1209	77.6158	0.0150475	0.0316944	0.0467419	404408
219	43.9	12.1909	77.5407	0.014281	0.0299866	0.0442676	382391
219	44	12.2636	77.4631	0.0135634	0.028388	0.0419513	361780
219	44.1	12.3388	77.3834	0.0128913	0.0268915	0.0397827	342485
219	44.2	12.4162	77.3016	0.0122616	0.0254903	0.037752	324423
219	44.3	12.4957	77.2178	0.0116715	0.0241784	0.03585	307511
219	44.4	12.5772	77.1323	0.0111184	0.0229498	0.0340682	291677
219	44.5	12.6606	77.0451	0.0105996	0.0217989	0.0323985	276847
219	44.6	12.7457	76.9563	0.010113	0.0207207	0.0308337	262956
219	44.7	12.8324	76.8661	0.00965627	0.0197102	0.0293665	249942
219	44.8	12.9207	76.7746	0.0092275	0.018763	0.0279905	237745
219	44.9	13.0103	76.6817	0.00882481	0.0178749	0.0266997	226313
219	45	13.1012	76.5877	0.00844647	0.0170419	0.0254883	215593
219	45.1	13.1934	76.4926	0.00809087	0.0162603	0.0243512	205539
219	45.2	13.2867	76.3965	0.00775653	0.0155268	0.0232833	196106
219	45.3	13.3811	76.2994	0.00744204	0.0148381	0.0222801	187253
219	45.4	13.4764	76.2014	0.00714614	0.0141913	0.0213374	178941
219	45.5	13.5727	76.1026	0.00686761	0.0135837	0.0204513	171135
219	45.6	13.6698	76.003	0.00660534	0.0130126	0.0196179	163802
219	45.7	13.7677	75.9028	0.00635831	0.0124757	0.018834	156910
219	45.8	13.8664	75.8018	0.00612554	0.0119707	0.0180963	150431
219	45.9	13.9658	75.7003	0.00590615	0.0114957	0.0174018	144337
219	46	14.0658	75.5982	0.00569931	0.0110486	0.0167479	138605
219	46.1	14.1663	75.4955	0.00550423	0.0106277	0.016132	133210
219	46.2	14.2675	75.3924	0.00532021	0.0102314	0.0155516	128131
219	46.3	14.3691	75.2888	0.00514657	0.00985798	0.0150045	123348
219	46.4	14.4713	75.1849	0.00498269	0.00950613	0.0144888	118843
219	46.5	14.5738	75.0805	0.00482799	0.00917449	0.0140025	114598
219	46.6	14.6768	74.9758	0.00468193	0.00886181	0.0135437	110596
219	46.7	14.7801	74.8707	0.00454401	0.00856694	0.0131109	106824
219	46.8	14.8838	74.7654	0.00441375	0.00828878	0.0127025	103266
219	46.9	14.9878	74.6598	0.00429073	0.00802635	0.0123171	99910.4
219	47	15.092	74.554	0.00417454	0.0077787	0.0119532	96744.3
219	47.1	15.1966	74.4479	0.0040648	0.00754498	0.0116098	93756.7
219	47.2	15.3013	74.3417	0.00396115	0.00732436	0.0112855	90937.1
219	47.3	15.4063	74.2352	0.00386326	0.00711609	0.0109794	88275.7
219	47.4	15.5114	74.1287	0.00377084	0.00691947	0.0106903	85763.3
219	47.5	15.6167	74.0219	0.00368359	0.00673386	0.0104174	83391.6
219	47.6	15.7222	73.9151	0.00360124	0.00655863	0.0101599	81152.6
219	47.7	15.8278	73.8082	0.00352356	0.00639322	0.00991677	79038.9
219	47.8	15.9335	73.7011	0.00345029	0.00623709	0.00968739	77043.7
219	47.9	16.0393	73.5941	0.00338124	0.00608977	0.00947101	75160.6
219	48	16.1451	73.4869	0.00331619	0.00595078	0.00926697	73383.6
219	48.1	16.2511	73.3797	0.00325497	0.00581969	0.00907466	71707.2
219	48.2	16.357	73.2725	0.00319738	0.00569612	0.0088935	70126.2
219	48.3	16.463	73.1653	0.00314328	0.00557967	0.00872295	68635.8
219	48.4	16.5691	73.0581	0.00309251	0.00547002	0.00856252	67231.4
219	48.5	16.6751	72.9509	0.00304492	0.00536682	0.00841174	65908.9
219	48.6	16.7811	72.8437	0.00300039	0.00526979	0.00827018	64664.3
219	48.7	16.8871	72.7365	0.00295879	0.00517864	0.00813743	63494.1
219	48.8	16.9931	72.6294	0.00292002	0.00509311	0.00801312	62394.8
219	48.9	17.099	72.5224	0.00288396	0.00501295	0.00789691	61363.4
219	49	17.2049	72.4154	0.00285051	0.00493795	0.00778846	60396.7
219	49.1	17.3107	72.3085	0.0028196	0.00486788	0.00768748	59492.2
219	49.2	17.4164	72.2017	0.00279112	0.00480256	0.00759369	58647.3
219	49.3	17.5221	72.0949	0.00276502	0.00474181	0.00750683	57859.6
219	49.4	17.6276	71.9883	0.00274121	0.00468545	0.00742666	57126.9
219	49.5	17.7331	71.8818	0.00271964	0.00463334	0.00735297	56447.3
219	49.6	17.8384	71.7754	0.00270023	0.00458532	0.00728556	55818.8
219	49.7	17.9436	71.6691	0.00268295	0.00454127	0.00722423	55239.8
219	49.8	18.0487	71.563	0.00266775	0.00450107	0.00716882	54708.6
219	49.9	18.1537	71.457	0.00265457	0.00446461	0.00711917	54223.8
219	50	18.2585	71.3511	0.00264338	0.00443178	0.00707516	53784
219	50.1	18.3631	71.2454	0.00263415	0.00440249	0.00703664	53388.1
219	50.2	18.4676	71.1399	0.00262684	0.00437666	0.00700351	53034.9
219	50.3	18.5719	71.0346	0.00262144	0.00435422	0.00697566	52723.4
219	50.4	18.676	70.9294	0.00261792	0.0043351	0.00695302	52452.7
219	50.5	18.7799	70.8244	0.00261626	0.00431923	0.0069355	52222.1
219	50.6	18.8837	70.7196	0.00261646	0.00430658	0.00692303	52030.7
219	50.7	18.9872	70.6151	0.00261849	0.00429709	0.00691558	51878
219	50.8	19.0905	70.5107	0.00262236	0.00429072	0.00691309	51763.5
219	50.9	19.1936	70.4066	0.00262807	0.00428746	0.00691553	51686.7
219	51	19.2964	70.3027	0.00263561	0.00428727	0.00692288	51647.2
219	51.1	19.399	70.199	0.00264499	0.00429013	0.00693512	51644.7
219	51.2	19.5014	70.0956	0.00265623	0.00429604	0.00695227	51679.1
219	51.3	19.6035	69.9924	0.00266933	0.00430499	0.00697433	51750.2
219	51.4	19.7053	69.8894	0.00268432	0.00431699	0.00700131	51858
219	51.5	19.8069	69.7868	0.0027012	0.00433204	0.00703324	52002.5
219	51.6	19.9082	69.6844	0.00272001	0.00435016	0.00707017	52183.8
219	51.7	20.0092	69.5823	0.00274078	0.00437136	0.00711214	52402
219	51.8	20.1099	69.4805	0.00276353	0.00439567	0.00715921	52657.5
219	51.9	20.2102	69.379	0.00278831	0.00442314	0.00721144	52950.5
219	52	20.3103	69.2778	0.00281514	0.00445379	0.00726893	53281.4
219	52.1	20.41	69.1769	0.00284408	0.00448767	0.00733175	53650.7
219	52.2	20.5094	69.0764	0.00287517	0.00452483	0.0074	54059
219	52.3	20.6084	68.9761	0.00290847	0.00456533	0.00747379	54506.8
219	52.4	20.7071	68.8763	0.00294402	0.00460923	0.00755325	54994.8
219	52.5	20.8054	68.7768	0.0029819	0.00465661	0.00763851	55523.9
219	52.6	20.9033	68.6776	0.00302216	0.00470755	0.00772971	56094.9
219	52.7	21.0008	68.5789	0.00306487	0.00476212	0.007827	56708.8
219	52.8	21.0978	68.4805	0.00311012	0.00482043	0.00793055	57366.5
219	52.9	21.1945	68.3825	0.00315797	0.00488256	0.00804054	58069.1
219	53	21.2907	68.285	0.00320852	0.00494864	0.00815716	58817.9
219	53.1	21.3865	68.1878	0.00326186	0.00501876	0.00828062	59614.2
219	53.2	21.4818	68.0912	0.00331808	0.00509306	0.00841114	60459.4
219	53.3	21.5767	67.9949	0.00337728	0.00517167	0.00854894	61354.8
219	53.4	21.671	67.8992	0.00343957	0.00525472	0.00869429	62302.2
219	53.5	21.7648	67.8039	0.00350506	0.00534237	0.00884743	63303.2
219	53.6	21.8581	67.7091	0.00357389	0.00543477	0.00900866	64359.5
219	53.7	21.9509	67.6148	0.00364617	0.0055321	0.00917827	65473.2
219	53.8	22.0431	67.5211	0.00372204	0.00563452	0.00935656	66646.2
219	53.9	22.1347	67.4279	0.00380164	0.00574224	0.00954388	67880.7
219	54	22.2257	67.3352	0.00388513	0.00585544	0.00974057	69178.9
219	54.1	22.3161	67.2432	0.00397266	0.00597435	0.009947	70543.3
219	54.2	22.4058	67.1518	0.00406439	0.00609918	0.0101636	71976.5
219	54.3	22.4949	67.0609	0.00416052	0.00623016	0.0103907	73481
219	54.4	22.5833	66.9708	0.00426121	0.00636756	0.0106288	75059.7
219	54.5	22.671	66.8812	0.00436667	0.00651162	0.0108783	76715.7
219	54.6	22.7579	66.7924	0.0044771	0.00666262	0.0111397	78452.1
219	54.7	22.8441	66.7043	0.00459272	0.00682086	0.0114136	80272.1
219	54.8	22.9295	66.617	0.00471374	0.00698664	0.0117004	82179.4
219	54.9	23.0141	66.5304	0.00484043	0.00716028	0.0120007	84177.5
219	55	23.0978	66.4445	0.00497301	0.00734212	0.0123151	86270.4
219	55.1	23.1806	66.3596	0.00511175	0.00753252	0.0126443	88462.2
219	55.2	23.2625	66.2754	0.00525693	0.00773184	0.0129888	90757.1
219	55.3	23.3435	66.1922	0.00540884	0.00794049	0.0133493	93159.6
219	55.4	23.4235	66.1098	0.00556778	0.00815886	0.0137266	95674.4
219	55.5	23.5024	66.0285	0.00573406	0.0083874	0.0141215	98306.6
219	55.6	23.5803	65.9481	0.00590801	0.00862655	0.0145346	101061
219	55.7	23.6571	65.8687	0.00608999	0.0088768	0.0149668	103944
283	0	100	0	1.25e-06	0	1.25e-06	0
283	0.1	100	3.05803e-06	9.03804e-07	3.65735e-07	1.26954e-06	1.77585
283	0.2	100	1.03276e-05	8.92889e-07	5.87492e-07	1.48038e-06	4.48012
283	0.3	100	2.07476e-05	1.12091e-06	8.00798e-07	1.9217e-06	7.07538
283	0.4	100	3.47756e-05	1.51236e-06	1.07569e-06	2.58805e-06	9.90813
283	0.5	99.9999	5.36537e-05	2.05887e-06	1.45201e-06	3.51088e-06	13.4858
283	0.6	99.9999	7.91761e-05	2.79795e-06	1.96649e-06	4.76444e-06	18.2745
283	0.7	99.9999	0.000113755	3.79684e-06	2.6662e-06	6.46304e-06	24.7675
283	0.8	99.9998	0.000160636	5.1497e-06	3.61574e-06	8.76544e-06	33.581
283	0.9	99.9998	0.000224203	6.98379e-06	4.90354e-06	1.18873e-05	45.5385
283	1	99.9997	0.000310399	9.47096e-06	6.64996e-06	1.61209e-05	61.7565
283	1.1	99.9995	0.000427284	1.28439e-05	9.01832e-06	2.18623e-05	83.7508
283	1.2	99.9994	0.000585787	1.74182e-05	1.22301e-05	2.96483e-05	113.578
283	1.3	99.9991	0.000800728	2.36215e-05	1.65858e-05	4.02074e-05	154.028
283	1.4	99.9988	0.00109221	3.20341e-05	2.24927e-05	5.45268e-05	208.885
283	1.5	99.9984	0.00148749	4.34427e-05	3.05033e-05	7.3946e-05	283.277
283	1.6	99.9978	0.00202352	5.89143e-05	4.13668e-05	0.000100281	384.164
283	1.7	99.9971	0.00275045	7.98956e-05	5.6099e-05	0.000135995	520.979
283	1.8	99.996	0.00373624	0.000108349	7.60778e-05	0.000184427	706.519
283	1.9	99.9946	0.00507309	0.000146934	0.000103172	0.000250106	958.135
283	2	99.9927	0.00688597	0.00019926	0.000139914	0.000339174	1299.36
283	2.1	99.99	0.00934441	0.000270218	0.00018974	0.000459958	1762.09
283	2.2	99.9865	0.0126782	0.00036644	0.000257308	0.000623748	2389.6
283	2.3	99.9817	0.017199	0.00049692	0.000348935	0.000845854	3240.55
283	2.4	99.9751	0.0233292	0.000673846	0.000473184	0.00114703	4394.49
283	2.5	99.9662	0.0316416	0.000913744	0.000641665	0.00155541	5959.26
283	2.6	99.9542	0.0429123	0.001239	0.000870116	0.00210912	8081.05
283	2.7	99.9379	0.0581933	0.00167997	0.00117986	0.00285983	10958
283	2.8	99.9158	0.0789097	0.00227772	0.00159981	0.00387753	14858.8
283	2.9	99.8859	0.106992	0.0030879	0.00216911	0.00525701	20147.1
283	3	99.8453	0.145051	0.00418576	0.00294077	0.00712652	27315.9
283	3.1	99.7902	0.196623	0.00567304	0.00398652	0.00965956	37032.4
283	3.2	99.7157	0.266484	0.00768711	0.0054034	0.0130905	50199.5
283	3.3	99.6148	0.361082	0.0104132	0.00732244	0.0177356	68037.5
283	3.4	99.4782	0.489107	0.0141003	0.00992048	0.0240208	92194.7
283	3.5	99.2935	0.662243	0.0190828	0.0134356	0.0325184	124894
283	3.6	99.044	0.896157	0.0258071	0.0181875	0.0439946	169124
283	3.7	98.7073	1.21176	0.0348664	0.0246044	0.0594707	228900
283	3.8	98.2538	1.63681	0.0470432	0.0332562	0.0802994	309585
283	3.9	97.6445	2.20788	0.0633588	0.0448978	0.108257	418311
283	4	96.8285	2.97261	0.0851271	0.060519	0.145646	564497
283	4.1	95.7405	3.99219	0.114004	0.0814024	0.195406	760457
283	4.2	94.2982	5.34356	0.152016	0.109181	0.261197	1.02207e+06
283	4.3	92.4013	7.12069	0.201534	0.145887	0.347421	1.36944e+06
283	4.4	89.932	9.43357	0.265149	0.193955	0.459104	1.82734e+06
283	4.5	86.7609	12.4029	0.345365	0.256163	0.601527	2.42514e+06
283	4.6	82.7597	16.1482	0.444035	0.335422	0.779457	3.19568e+06
283	4.7	77.824	20.7659	0.561474	0.434365	0.995839	4.17247e+06
283	4.8	71.9061	26.2992	0.695283	0.554664	1.24995	5.38423e+06
283	4.9	65.0544	32.7003	0.83915	0.696069	1.53522	6.84643e+06
283	5	57.4464	39.8007	0.982185	0.855336	1.83752	8.55015e+06
283	5.1	49.3974	47.3033	1.10955	1.02538	2.13493	1.04505e+07
283	5.2	41.3258	54.8152	1.20495	1.19519	2.40014	1.24589e+07
283	5.3	33.6775	61.9201	1.25468	1.35093	2.60561	1.44448e+07
283	5.4	26.8302	68.2674	1.25167	1.47828	2.72995	1.62501e+07
283	5.5	21.0195	73.6406	1.19773	1.56541	2.76314	1.77163e+07
283	5.6	16.3165	77.9775	1.10263	1.60536	2.70799	1.87152e+07
283	5.7	12.6554	81.3431	0.980769	1.59724	2.57801	1.9173e+07
283	5.8	9.88868	83.8777	0.847177	1.54563	2.3928	1.9081e+07
283	5.9	7.84038	85.7466	0.714413	1.45892	2.17334	1.84894e+07
283	6	6.34343	87.1061	0.591174	1.34731	1.93848	1.74901e+07
283	6.1	5.25733	88.0869	0.482295	1.22092	1.70322	1.61958e+07
283	6.2	4.47249	88.7907	0.38954	1.08864	1.47818	1.47204e+07
283	6.3	3.90727	89.2929	0.312607	0.957503	1.27011	1.31659e+07
283	6.4	3.50249	89.6482	0.250025	0.832548	1.08257	1.16146e+07
283	6.5	3.21585	89.8955	0.19981	0.717024	0.916834	1.01275e+07
283	6.6	3.0172	90.0624	0.159887	0.6127	0.772587	8.74484e+06
283	6.7	2.88502	90.1688	0.128318	0.520222	0.64854	7.48989e+06
283	6.8	2.80381	90.2287	0.103418	0.439451	0.542869	6.37242e+06
283	6.9	2.76229	90.2526	0.0837761	0.369738	0.453514	5.39253e+06
283	7	2.75211	90.248	0.0682512	0.310138	0.378389	4.54386e+06
283	7.1	2.76702	90.2207	0.0559351	0.259572	0.315507	3.81616e+06
283	7.2	2.80227	90.1749	0.0461168	0.216927	0.263044	3.19718e+06
283	7.3	2.85415	90.1141	0.0382445	0.181132	0.219377	2.67405e+06
283	7.4	2.91976	90.0409	0.0318925	0.151195	0.183087	2.23415e+06
283	7.5	2.9968	89.9573	0.0267337	0.126223	0.152956	1.8657e+06
283	7.6	3.08339	89.8651	0.0225164	0.105431	0.127947	1.55799e+06
283	7.7	3.178	89.7657	0.0190467	0.0881402	0.107187	1.30155e+06
283	7.8	3.27938	89.6601	0.016175	0.0737695	0.0899445	1.08814e+06
283	7.9	3.38648	89.5495	0.013785	0.0618269	0.0756118	910671
283	8	3.49844	89.4344	0.0117856	0.051899	0.0636846	763136
283	8.1	3.61451	89.3156	0.0101055	0.0436404	0.0537458	640463
283	8.2	3.73409	89.1937	0.0086877	0.0367638	0.0454515	538407
283	8.3	3.85664	89.0691	0.00748696	0.0310311	0.038518	453431
283	8.4	3.98172	88.9423	0.00646667	0.0262452	0.0327118	382596
283	8.5	4.10896	88.8135	0.00559719	0.0222435	0.0278406	323472
283	8.6	4.23802	88.6831	0.00485424	0.0188918	0.023746	274046
283	8.7	4.36864	88.5513	0.0042179	0.0160795	0.0202974	232661
283	8.8	4.50057	88.4184	0.00367167	0.0137153	0.017387	197946
283	8.9	4.63361	88.2844	0.00320182	0.011724	0.0149258	168774
283	9	4.76759	88.1497	0.00279691	0.0100434	0.0128403	144211
283	9.1	4.90235	88.0142	0.00244733	0.00862225	0.0110696	123490
283	9.2	5.03777	87.8782	0.00214499	0.00741801	0.00956301	105973
283	9.3	5.17374	87.7416	0.00188308	0.00639551	0.0082786	91136.3
283	9.4	5.31015	87.6047	0.00165583	0.00552556	0.00718139	78543.7
283	9.5	5.44693	87.4675	0.00145834	0.00478388	0.00624222	67833.9
283	9.6	5.584	87.3301	0.00128645	0.0041503	0.00543674	58707.1
283	9.7	5.7213	87.1925	0.0011366	0.00360797	0.00474457	50913.4
283	9.8	5.85877	87.0547	0.00100579	0.00314282	0.00414861	44244.8
283	9.9	5.99637	86.9168	0.000891422	0.0027431	0.00363452	38527.4
283	10	6.13406	86.7789	0.000791281	0.00239892	0.0031902	33616
283	10.1	6.27179	86.641	0.000703472	0.00210199	0.00280547	29388.5
283	10.2	6.40954	86.503	0.000626365	0.00184536	0.00247172	25742.9
283	10.3	6.54728	86.3651	0.000558558	0.00162312	0.00218168	22592.9
283	10.4	6.68498	86.2273	0.000498846	0.00143031	0.00192916	19866.1
283	10.5	6.82263	86.0895	0.000446187	0.00126274	0.00170892	17501.2
283	10.6	6.96021	85.9518	0.000399683	0.00111683	0.00151651	15446.4
283	10.7	7.09769	85.8142	0.000358558	0.000989557	0.00134812	13657.8
283	10.8	7.23508	85.6767	0.00032214	0.000878348	0.00120049	12098.1
283	10.9	7.37234	85.5394	0.000289844	0.000781006	0.00107085	10735.7
283	11	7.50948	85.4021	0.000261167	0.000695657	0.000956824	9543.57
283	11.1	7.64648	85.2651	0.000235667	0.000620697	0.000856364	8498.56
283	11.2	7.78333	85.1281	0.000212963	0.000554753	0.000767715	7581.01
283	11.3	7.92003	84.9914	0.00019272	0.000496644	0.000689364	6774.02
283	11.4	8.05657	84.8548	0.000174649	0.000445358	0.000620007	6063.1
283	11.5	8.19294	84.7184	0.000158495	0.000400022	0.000558517	5435.82
283	11.6	8.32914	84.5821	0.000144037	0.000359882	0.000503918	4881.43
283	11.7	8.46517	84.446	0.000131079	0.000324287	0.000455366	4390.7
283	11.8	8.60102	84.3102	0.000119451	0.000292675	0.000412126	3955.63
283	11.9	8.73668	84.1745	0.000109003	0.000264558	0.000373561	3569.34
283	12	8.87216	84.039	9.96047e-05	0.000239512	0.000339116	3225.82
283	12.1	9.00744	83.9036	9.11391e-05	0.000217169	0.000308308	2919.89
283	12.2	9.14254	83.7685	8.35047e-05	0.000197208	0.000280713	2647.03
283	12.3	9.27744	83.6336	7.66114e-05	0.000179351	0.000255962	2403.32
283	12.4	9.41215	83.4989	7.03799e-05	0.000163353	0.000233732	2185.33
283	12.5	9.54666	83.3643	6.47399e-05	0.000149	0.00021374	1990.07
283	12.6	9.68097	83.23	5.96294e-05	0.000136106	0.000195735	1814.92
283	12.7	9.81508	83.0959	5.49931e-05	0.000124506	0.000179499	1657.6
283	12.8	9.94898	82.9619	5.07824e-05	0.000114058	0.00016484	1516.11
283	12.9	10.0827	82.8282	4.69537e-05	0.000104634	0.000151587	1388.67
283	13	10.2162	82.6947	4.34685e-05	9.61226e-05	0.000139591	1273.75
283	13.1	10.3495	82.5614	4.02925e-05	8.8426e-05	0.000128718	1169.97
283	13.2	10.4826	82.4283	3.7395e-05	8.14573e-05	0.000118852	1076.15
283	13.3	10.6155	82.2954	3.47488e-05	7.51398e-05	0.000109889	991.207
283	13.4	10.7482	82.1627	3.23295e-05	6.94056e-05	0.000101735	914.215
283	13.5	10.8806	82.0302	3.01153e-05	6.41946e-05	9.43099e-05	844.342
283	13.6	11.0129	81.8979	2.80867e-05	5.94534e-05	8.75401e-05	780.853
283	13.7	11.145	81.7658	2.62263e-05	5.51345e-05	8.13608e-05	723.096
283	13.8	11.2768	81.634	2.45182e-05	5.11958e-05	7.57141e-05	670.49
283	13.9	11.4085	81.5023	2.29486e-05	4.75998e-05	7.05484e-05	622.522
283	14	11.5399	81.3709	2.15048e-05	4.43129e-05	6.58176e-05	578.732
283	14.1	11.6712	81.2396	2.01753e-05	4.13052e-05	6.14805e-05	538.711
283	14.2	11.8022	81.1086	1.895e-05	3.855e-05	5.75e-05	502.095
283	14.3	11.933	80.9778	1.78197e-05	3.60234e-05	5.38431e-05	468.556
283	14.4	12.0636	80.8471	1.6776e-05	3.3704e-05	5.04799e-05	437.804
283	14.5	12.194	80.7167	1.58113e-05	3.15726e-05	4.73839e-05	409.576
283	14.6	12.3242	80.5865	1.4919e-05	2.96119e-05	4.45309e-05	383.639
283	14.7	12.4542	80.4565	1.40928e-05	2.78064e-05	4.18992e-05	359.782
283	14.8	12.584	80.3267	1.33272e-05	2.61423e-05	3.94695e-05	337.816
283	14.9	12.7136	80.1971	1.26172e-05	2.46069e-05	3.72241e-05	317.572
283	15	12.843	80.0678	1.19581e-05	2.3189e-05	3.51472e-05	298.896
283	15.1	12.9722	79.9386	1.13459e-05	2.18784e-05	3.32243e-05	281.65
283	15.2	13.1011	79.8096	1.07767e-05	2.06657e-05	3.14424e-05	265.71
283	15.3	13.2299	79.6809	1.02471e-05	1.95427e-05	2.97898e-05	250.963
283	15.4	13.3584	79.5523	9.75391e-06	1.85019e-05	2.82558e-05	237.308
283	15.5	13.4868	79.424	9.29439e-06	1.75364e-05	2.68308e-05	224.653
283	15.6	13.6149	79.2958	8.86589e-06	1.66399e-05	2.55058e-05	212.914
283	15.7	13.7428	79.1679	8.46604e-06	1.58069e-05	2.4273e-05	202.016
283	15.8	13.8706	79.0401	8.09267e-06	1.50323e-05	2.3125e-05	191.891
283	15.9	13.9981	78.9126	7.74379e-06	1.43114e-05	2.20552e-05	182.475
283	16	14.1254	78.7853	7.41761e-06	1.36399e-05	2.10575e-05	173.713
283	16.1	14.2525	78.6582	7.11245e-06	1.30141e-05	2.01265e-05	165.553
283	16.2	14.3794	78.5313	6.8268e-06	1.24304e-05	1.92572e-05	157.948
283	16.3	14.5061	78.4046	6.55925e-06	1.18855e-05	1.84448e-05	150.855
283	16.4	14.6326	78.2781	6.30854e-06	1.13767e-05	1.76852e-05	144.234
283	16.5	14.7589	78.1517	6.07348e-06	1.09011e-05	1.69745e-05	138.052
283	16.6	14.885	78.0256	5.853e-06	1.04563e-05	1.63093e-05	132.274
283	16.7	15.0109	77.8997	5.6461e-06	1.00402e-05	1.56863e-05	126.871
283	16.8	15.1366	77.7741	5.45186e-06	9.65053e-06	1.51024e-05	121.815
283	16.9	15.2621	77.6486	5.26945e-06	9.28557e-06	1.4555e-05	117.082
283	17	15.3874	77.5233	5.09809e-06	8.94352e-06	1.40416e-05	112.649
283	17.1	15.5125	77.3982	4.93707e-06	8.62282e-06	1.35599e-05	108.495
283	17.2	15.6374	77.2733	4.78572e-06	8.322e-06	1.31077e-05	104.6
283	17.3	15.7621	77.1486	4.64343e-06	8.03971e-06	1.26831e-05	100.947
283	17.4	15.8866	77.0241	4.50965e-06	7.77472e-06	1.22844e-05	97.5185
283	17.5	16.0108	76.8998	4.38386e-06	7.5259e-06	1.19098e-05	94.3006
283	17.6	16.1349	76.7757	4.26558e-06	7.29221e-06	1.15578e-05	91.2793
283	17.7	16.2588	76.6519	4.15435e-06	7.07266e-06	1.1227e-05	88.4416
283	17.8	16.3825	76.5282	4.04978e-06	6.86638e-06	1.09162e-05	85.7759
283	17.9	16.506	76.4047	3.95148e-06	6.67255e-06	1.0624e-05	83.2714
283	18	16.6293	76.2814	3.85911e-06	6.4904e-06	1.03495e-05	80.9181
283	18.1	16.7524	76.1583	3.77233e-06	6.31923e-06	1.00916e-05	78.7067
283	18.2	16.8752	76.0354	3.69084e-06	6.15841e-06	9.84925e-06	76.6287
283	18.3	16.9979	75.9127	3.61437e-06	6.00732e-06	9.62169e-06	74.6763
283	18.4	17.1204	75.7902	3.54266e-06	5.86542e-06	9.40808e-06	72.8422
283	18.5	17.2427	75.6679	3.47547e-06	5.73219e-06	9.20766e-06	71.1196
283	18.6	17.3648	75.5458	3.41258e-06	5.60717e-06	9.01974e-06	69.5024
283	18.7	17.4867	75.4239	3.35378e-06	5.48991e-06	8.84369e-06	67.9849
283	18.8	17.6084	75.3022	3.29889e-06	5.38001e-06	8.6789e-06	66.5616
283	18.9	17.7299	75.1807	3.24773e-06	5.27711e-06	8.52483e-06	65.2277
283	19	17.8513	75.0594	3.20014e-06	5.18084e-06	8.38097e-06	63.9787
283	19.1	17.9724	74.9383	3.15596e-06	5.09089e-06	8.24686e-06	62.8103
283	19.2	18.0933	74.8174	3.11508e-06	5.00698e-06	8.12205e-06	61.7186
283	19.3	18.214	74.6966	3.07735e-06	4.92881e-06	8.00616e-06	60.7001
283	19.4	18.3346	74.5761	3.04266e-06	4.85615e-06	7.8988e-06	59.7515
283	19.5	18.4549	74.4557	3.0109e-06	4.78875e-06	7.79966e-06	58.8696
283	19.6	18.575	74.3356	2.98198e-06	4.72642e-06	7.7084e-06	58.0517
283	19.7	18.695	74.2156	2.95582e-06	4.66894e-06	7.62476e-06	57.2952
283	19.8	18.8148	74.0959	2.93232e-06	4.61614e-06	7.54846e-06	56.5976
283	19.9	18.9343	73.9763	2.91142e-06	4.56785e-06	7.47927e-06	55.9568
283	20	19.0537	73.857	2.89305e-06	4.52393e-06	7.41698e-06	55.3708
283	20.1	19.1729	73.7378	2.87715e-06	4.48424e-06	7.36138e-06	54.8378
283	20.2	19.2919	73.6188	2.86367e-06	4.44864e-06	7.31231e-06	54.356
283	20.3	19.4107	73.5	2.85257e-06	4.41704e-06	7.26961e-06	53.924
283	20.4	19.5293	73.3814	2.84381e-06	4.38932e-06	7.23313e-06	53.5405
283	20.5	19.6477	73.263	2.83735e-06	4.3654e-06	7.20276e-06	53.2041
283	20.6	19.7659	73.1448	2.83318e-06	4.3452e-06	7.17838e-06	52.9137
283	20.7	19.8839	73.0267	2.83125e-06	4.32865e-06	7.1599e-06	52.6685
283	20.8	20.0018	72.9089	2.83158e-06	4.31569e-06	7.14727e-06	52.4676
283	20.9	20.1194	72.7912	2.83413e-06	4.30627e-06	7.1404e-06	52.3102
283	21	20.2369	72.6738	2.83891e-06	4.30035e-06	7.13926e-06	52.1958
283	21.1	20.3541	72.5565	2.84591e-06	4.29789e-06	7.14381e-06	52.1238
283	21.2	20.4712	72.4394	2.85515e-06	4.29888e-06	7.15403e-06	52.0939
283	21.3	20.5881	72.3225	2.86664e-06	4.3033e-06	7.16993e-06	52.1057
283	21.4	20.7048	72.2058	2.88038e-06	4.31113e-06	7.19151e-06	52.1592
283	21.5	20.8213	72.0893	2.8964e-06	4.32239e-06	7.21879e-06	52.2541
283	21.6	20.9376	71.973	2.91473e-06	4.33708e-06	7.25181e-06	52.3905
283	21.7	21.0538	71.8568	2.9354e-06	4.35522e-06	7.29062e-06	52.5686
283	21.8	21.1697	71.7409	2.95845e-06	4.37684e-06	7.33529e-06	52.7885
283	21.9	21.2855	71.6251	2.98392e-06	4.40196e-06	7.38588e-06	53.0505
283	22	21.4011	71.5096	3.01186e-06	4.43063e-06	7.44249e-06	53.3552
283	22.1	21.5165	71.3942	3.04232e-06	4.46291e-06	7.50524e-06	53.7029
283	22.2	21.6317	71.279	3.07537e-06	4.49885e-06	7.57422e-06	54.0942
283	22.3	21.7467	71.1639	3.11107e-06	4.53852e-06	7.64959e-06	54.5301
283	22.4	21.8615	71.0491	3.14949e-06	4.58199e-06	7.73148e-06	55.0111
283	22.5	21.9762	70.9345	3.19071e-06	4.62936e-06	7.82006e-06	55.5383
283	22.6	22.0906	70.82	3.23482e-06	4.6807e-06	7.91553e-06	56.1127
283	22.7	22.2049	70.7057	3.28192e-06	4.73614e-06	8.01806e-06	56.7354
283	22.8	22.319	70.5916	3.3321e-06	4.79578e-06	8.12789e-06	57.4077
283	22.9	22.4329	70.4777	3.38548e-06	4.85976e-06	8.24524e-06	58.1311
283	23	22.5466	70.364	3.44217e-06	4.92819e-06	8.37036e-06	58.907
283	23.1	22.6601	70.2505	3.50229e-06	5.00124e-06	8.50354e-06	59.737
283	23.2	22.7735	70.1371	3.56599e-06	5.07906e-06	8.64505e-06	60.623
283	23.3	22.8867	70.0239	3.6334e-06	5.16183e-06	8.79523e-06	61.5668
283	23.4	22.9997	69.9109	3.70468e-06	5.24971e-06	8.95439e-06	62.5706
283	23.5	23.1125	69.7981	3.78001e-06	5.34292e-06	9.12292e-06	63.6365
283	23.6	23.2251	69.6855	3.85954e-06	5.44166e-06	9.3012e-06	64.7671
283	23.7	23.3375	69.5731	3.94347e-06	5.54616e-06	9.48963e-06	65.9647
283	23.8	23.4498	69.4608	4.03201e-06	5.65666e-06	9.68867e-06	67.2322
283	23.9	23.5619	69.3487	4.12536e-06	5.77342e-06	9.89878e-06	68.5725
283	24	23.6738	69.2368	4.22376e-06	5.89672e-06	1.01205e-05	69.9888
283	24.1	23.7855	69.1251	4.32745e-06	6.02685e-06	1.03543e-05	71.4844
283	24.2	23.897	69.0136	4.43669e-06	6.16412e-06	1.06008e-05	73.0629
283	24.3	24.0084	68.9022	4.55175e-06	6.30888e-06	1.08606e-05	74.728
283	24.4	24.1195	68.7911	4.67293e-06	6.46148e-06	1.11344e-05	76.484
283	24.5	24.2305	68.6801	4.80054e-06	6.6223e-06	1.14228e-05	78.3351
283	24.6	24.3413	68.5693	4.93492e-06	6.79176e-06	1.17267e-05	80.286
283	24.7	24.452	68.4586	5.07643e-06	6.97027e-06	1.20467e-05	82.3416
283	24.8	24.5624	68.3482	5.22545e-06	7.15832e-06	1.23838e-05	84.5072
283	24.9	24.6727	68.2379	5.38237e-06	7.35638e-06	1.27388e-05	86.7884
283	25	24.7828	68.1278	5.54764e-06	7.56499e-06	1.31126e-05	89.1911
283	25.1	24.8927	68.0179	5.72171e-06	7.7847e-06	1.35064e-05	91.7218
283	25.2	25.0024	67.9081	5.90507e-06	8.01611e-06	1.39212e-05	94.3873
283	25.3	25.112	67.7986	6.09825e-06	8.25986e-06	1.43581e-05	97.1948
283	25.4	25.2214	67.6892	6.3018e-06	8.51662e-06	1.48184e-05	100.152
283	25.5	25.3306	67.58	6.51633e-06	8.78713e-06	1.53035e-05	103.267
283	25.6	25.4396	67.471	6.74246e-06	9.07214e-06	1.58146e-05	106.549
283	25.7	25.5484	67.3621	6.98088e-06	9.3725e-06	1.63534e-05	110.007
283	25.8	25.6571	67.2534	7.2323e-06	9.68906e-06	1.69214e-05	113.651
283	25.9	25.7656	67.1449	7.4975e-06	1.00228e-05	1.75203e-05	117.492
283	26	25.8739	67.0366	7.77731e-06	1.03746e-05	1.81519e-05	121.541
283	26.1	25.9821	66.9285	8.07261e-06	1.07457e-05	1.88183e-05	125.81
283	26.2	26.09	66.8205	8.38434e-06	1.11371e-05	1.95214e-05	130.313
283	26.3	26.1978	66.7127	8.71352e-06	1.15501e-05	2.02636e-05	135.062
283	26.4	26.3054	66.6051	9.06122e-06	1.1986e-05	2.10472e-05	140.074
283	26.5	26.4129	66.4976	9.4286e-06	1.24461e-05	2.18747e-05	145.363
283	26.6	26.5201	66.3904	9.81689e-06	1.2932e-05	2.27489e-05	150.947
283	26.7	26.6272	66.2833	1.02274e-05	1.34453e-05	2.36727e-05	156.843
283	26.8	26.7341	66.1764	1.06616e-05	1.39876e-05	2.46492e-05	163.071
283	26.9	26.8409	66.0696	1.11209e-05	1.45607e-05	2.56817e-05	169.652
283	27	26.9474	65.9631	1.1607e-05	1.51667e-05	2.67738e-05	176.608
283	27.1	27.0538	65.8567	1.21217e-05	1.58076e-05	2.79293e-05	183.962
283	27.2	27.16	65.7505	1.26667e-05	1.64857e-05	2.91524e-05	191.74
283	27.3	27.2661	65.6444	1.32442e-05	1.72033e-05	3.04474e-05	199.969
283	27.4	27.3719	65.5386	1.38562e-05	1.7963e-05	3.18192e-05	208.678
283	27.5	27.4776	65.4329	1.45051e-05	1.87675e-05	3.32726e-05	217.899
283	27.6	27.5831	65.3273	1.51933e-05	1.96199e-05	3.48132e-05	227.664
283	27.7	27.6885	65.222	1.59235e-05	2.05233e-05	3.64468e-05	238.01
283	27.8	27.7936	65.1168	1.66985e-05	2.1481e-05	3.81796e-05	248.975
283	27.9	27.8986	65.0118	1.75215e-05	2.24969e-05	4.00184e-05	260.6
283	28	28.0034	64.907	1.83957e-05	2.35747e-05	4.19704e-05	272.93
283	28.1	28.1081	64.8024	1.93248e-05	2.47187e-05	4.40434e-05	286.013
283	28.2	28.2125	64.6979	2.03124e-05	2.59334e-05	4.62458e-05	299.9
283	28.3	28.3168	64.5936	2.13627e-05	2.72237e-05	4.85864e-05	314.646
283	28.4	28.4209	64.4895	2.24802e-05	2.85949e-05	5.10751e-05	330.309
283	28.5	28.5249	64.3855	2.36696e-05	3.00525e-05	5.37221e-05	346.955
283	28.6	28.6286	64.2817	2.49361e-05	3.16027e-05	5.65387e-05	364.65
283	28.7	28.7322	64.1781	2.62852e-05	3.32519e-05	5.95371e-05	383.47
283	28.8	28.8356	64.0747	2.77228e-05	3.50073e-05	6.27301e-05	403.493
283	28.9	28.9389	63.9715	2.92555e-05	3.68764e-05	6.61319e-05	424.805
283	29	29.0419	63.8684	3.08902e-05	3.88674e-05	6.97576e-05	447.498
283	29.1	29.1448	63.7655	3.26343e-05	4.09891e-05	7.36234e-05	471.672
283	29.2	29.2475	63.6628	3.44961e-05	4.3251e-05	7.77471e-05	497.433
283	29.3	29.35	63.5602	3.64842e-05	4.56634e-05	8.21476e-05	524.897
283	29.4	29.4524	63.4579	3.86081e-05	4.82374e-05	8.68455e-05	554.19
283	29.5	29.5546	63.3557	4.08781e-05	5.09848e-05	9.18629e-05	585.444
283	29.6	29.6566	63.2537	4.33051e-05	5.39187e-05	9.72237e-05	618.807
283	29.7	29.7584	63.1518	4.59012e-05	5.70529e-05	0.000102954	654.434
283	29.8	29.86	63.0502	4.86792e-05	6.04027e-05	0.000109082	692.495
283	29.9	29.9614	62.9487	5.16533e-05	6.39842e-05	0.000115637	733.175
283	30	30.0627	62.8474	5.48385e-05	6.78152e-05	0.000122654	776.67
283	30.1	30.1638	62.7463	5.82514e-05	7.19147e-05	0.000130166	823.196
283	30.2	30.2647	62.6454	6.19096e-05	7.63035e-05	0.000138213	872.985
283	30.3	30.3654	62.5447	6.58326e-05	8.10038e-05	0.000146836	926.287
283	30.4	30.4659	62.4441	7.00412e-05	8.60401e-05	0.000156081	983.376
283	30.5	30.5663	62.3437	7.45581e-05	9.14385e-05	0.000165997	1044.55
283	30.6	30.6664	62.2436	7.94082e-05	9.72275e-05	0.000176636	1110.12
283	30.7	30.7663	62.1436	8.46179e-05	0.000103438	0.000188056	1180.43
283	30.8	30.8661	62.0438	9.02164e-05	0.000110104	0.00020032	1255.88
283	30.9	30.9657	61.9442	9.62354e-05	0.000117261	0.000213496	1336.85
283	31	31.065	61.8448	0.000102709	0.000124949	0.000227658	1423.79
283	31.1	31.1642	61.7456	0.000109675	0.000133211	0.000242886	1517.19
283	31.2	31.2631	61.6466	0.000117173	0.000142094	0.000259266	1617.55
283	31.3	31.3618	61.5478	0.000125247	0.000151647	0.000276894	1725.46
283	31.4	31.4604	61.4492	0.000133946	0.000161926	0.000295873	1841.53
283	31.5	31.5587	61.3508	0.000143322	0.000172992	0.000316314	1966.42
283	31.6	31.6568	61.2527	0.000153432	0.000184909	0.00033834	2100.86
283	31.7	31.7546	61.1547	0.000164337	0.000197747	0.000362084	2245.65
283	31.8	31.8523	61.057	0.000176105	0.000211585	0.00038769	2401.64
283	31.9	31.9497	60.9595	0.000188811	0.000226506	0.000415316	2569.78
283	32	32.0468	60.8623	0.000202533	0.000242601	0.000445134	2751.08
283	32.1	32.1437	60.7653	0.00021736	0.000259971	0.000477331	2946.67
283	32.2	32.2404	60.6685	0.000233387	0.000278724	0.000512111	3157.74
283	32.3	32.3367	60.572	0.000250719	0.000298978	0.000549697	3385.63
283	32.4	32.4329	60.4758	0.000269469	0.000320864	0.000590333	3631.78
283	32.5	32.5287	60.3798	0.000289761	0.000344522	0.000634283	3897.75
283	32.6	32.6242	60.2841	0.000311732	0.000370105	0.000681838	4185.27
283	32.7	32.7195	60.1887	0.00033553	0.000397784	0.000733314	4496.21
283	32.8	32.8144	60.0937	0.000361317	0.00042774	0.000789057	4832.6
283	32.9	32.909	59.9989	0.000389271	0.000460175	0.000849446	5196.7
283	33	33.0033	59.9044	0.000419586	0.000495308	0.000914894	5590.94
283	33.1	33.0972	59.8103	0.000452474	0.000533378	0.000985852	6017.98
283	33.2	33.1907	59.7166	0.000488167	0.000574649	0.00106282	6480.74
283	33.3	33.2838	59.6232	0.00052692	0.000619406	0.00114633	6982.41
283	33.4	33.3766	59.5302	0.000569012	0.000667964	0.00123698	7526.49
283	33.5	33.4689	59.4376	0.000614747	0.000720666	0.00133541	8116.78
283	33.6	33.5607	59.3455	0.000664461	0.000777888	0.00144235	8757.46
283	33.7	33.652	59.2538	0.000718519	0.000840042	0.00155856	9453.11
283	33.8	33.7428	59.1626	0.000777323	0.000907578	0.0016849	10208.7
283	33.9	33.8331	59.072	0.000841313	0.000980991	0.0018223	11029.8
283	34	33.9228	58.9819	0.000910972	0.00106082	0.00197179	11922.4
283	34.1	34.0119	58.8923	0.000986829	0.00114766	0.00213449	12893
283	34.2	34.1003	58.8034	0.00106946	0.00124217	0.00231163	13948.9
283	34.3	34.188	58.7152	0.00115951	0.00134504	0.00250456	15097.9
283	34.4	34.2749	58.6277	0.00125768	0.00145708	0.00271476	16348.9
283	34.5	34.3611	58.5409	0.00136473	0.00157913	0.00294386	17711.2
283	34.6	34.4463	58.455	0.0014815	0.00171214	0.00319363	19195.4
283	34.7	34.5306	58.3699	0.00160891	0.00185713	0.00346604	20812.8
283	34.8	34.6139	58.2859	0.00174798	0.00201525	0.00376323	22576
283	34.9	34.6961	58.2028	0.00189982	0.00218773	0.00408755	24498.8
283	35	34.7771	58.1208	0.00206566	0.00237593	0.00444159	26596.3
283	35.1	34.8568	58.04	0.00224682	0.00258136	0.00482818	28885.1
283	35.2	34.9352	57.9606	0.00244478	0.00280565	0.00525043	31383.5
283	35.3	35.012	57.8825	0.00266115	0.00305061	0.00571177	34111.3
283	35.4	35.0872	57.8059	0.0028977	0.00331822	0.00621592	37090.5
283	35.5	35.1607	57.731	0.00315636	0.00361064	0.006767	40345.2
283	35.6	35.2322	57.6578	0.00343926	0.00393024	0.0073695	43901.7
283	35.7	35.3017	57.5866	0.00374873	0.00427964	0.00802837	47788.9
283	35.8	35.3689	57.5175	0.0040873	0.0046617	0.00874901	52038.6
283	35.9	35.4336	57.4507	0.00445779	0.00507954	0.00953733	56685.5
283	36	35.4957	57.3864	0.00486322	0.0055366	0.0103998	61767.6
283	36.1	35.5548	57.3248	0.00530693	0.00603663	0.0113436	67326.8
283	36.2	35.6107	57.2662	0.00579258	0.00658373	0.0123763	73408.6
283	36.3	35.6632	57.2108	0.00632411	0.0071824	0.0135065	80063
283	36.4	35.7118	57.1589	0.00690587	0.00783754	0.0147434	87344.5
283	36.5	35.7563	57.1108	0.00754256	0.0085545	0.0160971	95312.8
283	36.6	35.7964	57.067	0.0082393	0.00933912	0.0175784	104033
283	36.7	35.8315	57.0277	0.00900164	0.0101978	0.0191994	113576
283	36.8	35.8612	56.9933	0.00983557	0.0111373	0.0209729	124019
283	36.9	35.8851	56.9644	0.0107476	0.0121652	0.0229128	135445
283	37	35.9026	56.9414	0.0117447	0.0132897	0.0250344	147946
283	37.1	35.9131	56.9249	0.0128344	0.0145195	0.0273539	161621
283	37.2	35.9161	56.9153	0.0140247	0.0158641	0.0298888	176576
283	37.3	35.9108	56.9134	0.0153242	0.0173337	0.0326579	192926
283	37.4	35.8966	56.9199	0.016742	0.0189391	0.0356812	210794
283	37.5	35.8726	56.9353	0.0182878	0.0206922	0.03898	230314
283	37.6	35.838	56.9605	0.0199716	0.0226053	0.0425769	251626
283	37.7	35.792	56.9964	0.021804	0.0246916	0.0464955	274881
283	37.8	35.7335	57.0438	0.0237959	0.0269649	0.0507608	300240
283	37.9	35.6615	57.1037	0.0259585	0.0294399	0.0553984	327869
283	38	35.575	57.177	0.0283031	0.0321316	0.0604347	357944
283	38.1	35.4728	57.2648	0.0308411	0.0350556	0.0658967	390649
283	38.2	35.3538	57.3682	0.0335836	0.0382278	0.0718114	426171
283	38.3	35.2167	57.4883	0.0365411	0.0416643	0.0782054	464701
283	38.4	35.0603	57.6263	0.0397236	0.0453809	0.0851045	506434
283	38.5	34.8832	57.7834	0.0431399	0.0493931	0.0925329	551559
283	38.6	34.6842	57.9608	0.0467971	0.0537156	0.100513	600262
283	38.7	34.4619	58.1597	0.0507004	0.0583618	0.109062	652719
283	38.8	34.2152	58.3812	0.0548527	0.0633435	0.118196	709089
283	38.9	33.9427	58.6265	0.0592535	0.06867	0.127924	769512
283	39	33.6433	58.8966	0.0638987	0.0743478	0.138247	834097
283	39.1	33.316	59.1925	0.06878	0.0803795	0.14916	902918
283	39.2	32.9599	59.515	0.073884	0.0867634	0.160647	976004
283	39.3	32.5742	59.8647	0.0791915	0.0934925	0.172684	1.05333e+06
283	39.4	32.1586	60.2421	0.0846776	0.100553	0.185231	1.1348e+06
283	39.5	31.7126	60.6474	0.0903103	0.107926	0.198236	1.22025e+06
283	39.6	31.2365	61.0805	0.0960511	0.115582	0.211633	1.30944e+06
283	39.7	30.7306	61.541	0.101854	0.123486	0.225341	1.40202e+06
283	39.8	30.1956	62.0283	0.107667	0.131593	0.23926	1.49754e+06
283	39.9	29.6328	62.5411	0.113431	0.139847	0.253278	1.59546e+06
283	40	29.0436	63.0781	0.119081	0.148186	0.267267	1.69512e+06
283	40.1	28.4301	63.6374	0.124548	0.156537	0.281085	1.79576e+06
283	40.2	27.7947	64.2168	0.129759	0.16482	0.294579	1.89648e+06
283	40.3	27.1401	64.8136	0.134641	0.172948	0.307589	1.99634e+06
283	40.4	26.4695	65.425	0.139122	0.180827	0.319949	2.09428e+06
283	40.5	25.7863	66.0477	0.14313	0.188361	0.331492	2.18918e+06
283	40.6	25.0941	66.6784	0.146603	0.195454	0.342056	2.27988e+06
283	40.7	24.397	67.3135	0.149481	0.202007	0.351488	2.36523e+06
283	40.8	23.6987	67.9492	0.151719	0.20793	0.359649	2.44406e+06
283	40.9	23.0033	68.582	0.15328	0.213137	0.366417	2.51529e+06
283	41	22.3147	69.2083	0.154141	0.217553	0.371693	2.57788e+06
283	41.1	21.6366	69.8245	0.154293	0.221112	0.375405	2.63095e+06
283	41.2	20.9725	70.4276	0.15374	0.223767	0.377508	2.67372e+06
283	41.3	20.3256	71.0144	0.152502	0.225483	0.377985	2.70563e+06
283	41.4	19.6988	71.5825	0.150607	0.226243	0.376851	2.72625e+06
283	41.5	19.0946	72.1294	0.1481	0.226047	0.374147	2.73539e+06
283	41.6	18.5151	72.6534	0.145032	0.22491	0.369942	2.73304e+06
283	41.7	17.9619	73.1528	0.141461	0.222867	0.364328	2.7194e+06
283	41.8	17.4363	73.6266	0.137453	0.219962	0.357415	2.69486e+06
283	41.9	16.9393	74.0739	0.133076	0.216255	0.349331	2.65997e+06
283	42	16.4712	74.4943	0.128398	0.211816	0.340214	2.61544e+06
283	42.1	16.0324	74.8877	0.123486	0.206722	0.330209	2.56209e+06
283	42.2	15.6226	75.2541	0.118407	0.201056	0.319463	2.50084e+06
283	42.3	15.2416	75.5941	0.113221	0.194902	0.308123	2.43269e+06
283	42.4	14.8886	75.908	0.107984	0.188349	0.296333	2.35865e+06
283	42.5	14.5631	76.1966	0.102747	0.181479	0.284226	2.27976e+06
283	42.6	14.264	76.4609	0.097555	0.174376	0.271931	2.19704e+06
283	42.7	13.9903	76.7017	0.0924459	0.167116	0.259562	2.11146e+06
283	42.8	13.7409	76.9201	0.0874519	0.159772	0.247224	2.02395e+06
283	42.9	13.5147	77.1171	0.0825994	0.152408	0.235007	1.93539e+06
283	43	13.3106	77.2938	0.0779093	0.145083	0.222992	1.84655e+06
283	43.1	13.1273	77.4514	0.0733976	0.137847	0.211245	1.75813e+06
283	43.2	12.9636	77.5909	0.0690755	0.130745	0.199821	1.67076e+06
283	43.3	12.8185	77.7134	0.0649504	0.123814	0.188764	1.58497e+06
283	43.4	12.6907	77.8199	0.0610263	0.117084	0.17811	1.5012e+06
283	43.5	12.5792	77.9114	0.0573044	0.110579	0.167884	1.41983e+06
283	43.6	12.483	77.9889	0.0537833	0.104318	0.158101	1.34116e+06
283	43.7	12.4011	78.0533	0.0504599	0.0983136	0.148773	1.2654e+06
283	43.8	12.3325	78.1055	0.0473291	0.0925748	0.139904	1.19272e+06
283	43.9	12.2763	78.1463	0.0443851	0.0871065	0.131492	1.12324e+06
283	44	12.2317	78.1765	0.0416209	0.0819101	0.123531	1.05701e+06
283	44.1	12.1978	78.1968	0.0390289	0.076984	0.116013	994054
283	44.2	12.174	78.2079	0.0366011	0.0723245	0.108926	934357
283	44.3	12.1595	78.2105	0.0343294	0.0679255	0.102255	877876
283	44.4	12.1537	78.2051	0.0322055	0.0637799	0.0959854	824541
283	44.5	12.156	78.1923	0.030221	0.059879	0.0901	774266
283	44.6	12.1658	78.1727	0.0283679	0.0562133	0.0845812	726950
283	44.7	12.1826	78.1467	0.0266383	0.0527728	0.079411	682479
283	44.8	12.2058	78.1147	0.0250244	0.049547	0.0745714	640733
283	44.9	12.2351	78.0772	0.023519	0.0465253	0.0700442	601586
283	45	12.27	78.0346	0.0221149	0.0436969	0.0658118	564910
283	45.1	12.31	77.9873	0.0208056	0.0410512	0.0618568	530578
283	45.2	12.3549	77.9356	0.0195846	0.0385778	0.0581625	498459
283	45.3	12.4043	77.8797	0.018446	0.0362666	0.0547126	468430
283	45.4	12.4579	77.82	0.0173842	0.0341076	0.0514917	440366
283	45.5	12.5153	77.7568	0.0163938	0.0320913	0.0484851	414148
283	45.6	12.5764	77.6903	0.0154699	0.0302089	0.0456788	389664
283	45.7	12.6408	77.6208	0.0146078	0.0284515	0.0430594	366802
283	45.8	12.7083	77.5484	0.0138033	0.0268111	0.0406144	345459
283	45.9	12.7788	77.4733	0.0130523	0.0252799	0.0383322	325535
283	46	12.8519	77.3958	0.012351	0.0238505	0.0362015	306936
283	46.1	12.9275	77.316	0.011696	0.022516	0.034212	289574
283	46.2	13.0055	77.2341	0.0110839	0.0212701	0.032354	273365
283	46.3	13.0857	77.1501	0.0105118	0.0201065	0.0306183	258231
283	46.4	13.1679	77.0644	0.00997681	0.0190197	0.0289966	244098
283	46.5	13.2519	76.9769	0.00947637	0.0180044	0.0274808	230897
283	46.6	13.3378	76.8879	0.00900807	0.0170556	0.0260637	218564
283	46.7	13.4252	76.7974	0.00856965	0.0161687	0.0247383	207039
283	46.8	13.5142	76.7055	0.00815903	0.0153394	0.0234984	196266
283	46.9	13.6046	76.6123	0.0077743	0.0145637	0.022338	186192
283	47	13.6963	76.5179	0.00741367	0.0138378	0.0212515	176770
283	47.1	13.7892	76.4224	0.00707548	0.0131584	0.0202339	167954
283	47.2	13.8833	76.3259	0.0067582	0.0125223	0.0192805	159702
283	47.3	13.9784	76.2284	0.00646041	0.0119263	0.0183868	151975
283	47.4	14.0745	76.13	0.0061808	0.0113679	0.0175487	144737
283	47.5	14.1716	76.0309	0.00591813	0.0108444	0.0167625	137955
283	47.6	14.2694	75.9309	0.00567129	0.0103533	0.0160246	131596
283	47.7	14.3681	75.8302	0.00543922	0.00989266	0.0153319	125633
283	47.8	14.4675	75.7289	0.00522095	0.00946024	0.0146812	120039
283	47.9	14.5676	75.627	0.00501557	0.00905419	0.0140698	114787
283	48	14.6683	75.5245	0.00482225	0.00867275	0.013495	109856
283	48.1	14.7696	75.4215	0.00464021	0.00831428	0.0129545	105224
283	48.2	14.8715	75.318	0.00446874	0.00797727	0.012446	100872
283	48.3	14.9738	75.2141	0.00430715	0.0076603	0.0119675	96779.3
283	48.4	15.0766	75.1097	0.00415484	0.00736206	0.0115169	92930.6
283	48.5	15.1798	75.005	0.00401121	0.00708136	0.0110926	89309.5
283	48.6	15.2835	74.8999	0.00387574	0.00681705	0.0106928	85901.2
283	48.7	15.3875	74.7945	0.00374793	0.00656809	0.010316	82692.2
283	48.8	15.4918	74.6889	0.00362731	0.00633352	0.00996082	79669.7
283	48.9	15.5964	74.5829	0.00351344	0.00611242	0.00962587	76821.8
283	49	15.7013	74.4768	0.00340594	0.00590398	0.00930991	74137.7
283	49.1	15.8064	74.3704	0.00330442	0.00570739	0.00901181	71607.2
283	49.2	15.9118	74.2638	0.00320854	0.00552195	0.00873049	69220.8
283	49.3	16.0174	74.1571	0.00311797	0.00534698	0.00846495	66969.7
283	49.4	16.1231	74.0502	0.00303242	0.00518185	0.00821427	64845.8
283	49.5	16.2291	73.9431	0.0029516	0.00502597	0.00797757	62841.4
283	49.6	16.3351	73.836	0.00287525	0.00487882	0.00775407	60949.4
283	49.7	16.4413	73.7287	0.00280312	0.00473989	0.00754301	59163.3
283	49.8	16.5476	73.6213	0.002735	0.00460869	0.00734369	57477
283	49.9	16.654	73.5139	0.00267066	0.00448481	0.00715547	55884.6
283	50	16.7605	73.4065	0.00260992	0.00436782	0.00697774	54381.1
283	50.1	16.8671	73.2989	0.00255257	0.00425736	0.00680993	52961.3
283	50.2	16.9737	73.1914	0.00249847	0.00415306	0.00665153	51620.6
283	50.3	17.0803	73.0838	0.00244744	0.0040546	0.00650204	50354.9
283	50.4	17.1869	72.9762	0.00239933	0.00396168	0.00636101	49160.1
283	50.5	17.2936	72.8687	0.00235401	0.003874	0.00622802	48032.4
283	50.6	17.4003	72.7611	0.00231135	0.00379131	0.00610266	46968.4
283	50.7	17.5069	72.6536	0.00227123	0.00371334	0.00598457	45964.9
283	50.8	17.6136	72.5461	0.00223352	0.00363988	0.0058734	45018.8
283	50.9	17.7202	72.4386	0.00219814	0.0035707	0.00576884	44127.3
283	51	17.8268	72.3312	0.00216498	0.0035056	0.00567058	43287.8
283	51.1	17.9333	72.2238	0.00213395	0.0034444	0.00557834	42497.9
283	51.2	18.0398	72.1166	0.00210496	0.00338692	0.00549188	41755.3
283	51.3	18.1462	72.0093	0.00207795	0.003333	0.00541095	41057.9
283	51.4	18.2525	71.9022	0.00205282	0.0032825	0.00533532	40403.7
283	51.5	18.3587	71.7952	0.00202953	0.00323526	0.00526479	39790.9
283	51.6	18.4649	71.6883	0.00200801	0.00319116	0.00519917	39217.7
283	51.7	18.5709	71.5814	0.00198819	0.00315008	0.00513828	38682.7
283	51.8	18.6769	71.4747	0.00197004	0.00311191	0.00508195	38184.2
283	51.9	18.7827	71.3681	0.00195349	0.00307654	0.00503003	37721.1
283	52	18.8884	71.2616	0.0019385	0.00304388	0.00498238	37291.9
283	52.1	18.994	71.1553	0.00192504	0.00301384	0.00493888	36895.7
283	52.2	19.0994	71.0491	0.00191307	0.00298634	0.0048994	36531.2
283	52.3	19.2047	70.943	0.00190255	0.0029613	0.00486385	36197.5
283	52.4	19.3099	70.8371	0.00189346	0.00293865	0.00483211	35893.6
283	52.5	19.4149	70.7314	0.00188576	0.00291834	0.00480411	35618.9
283	52.6	19.5198	70.6258	0.00187944	0.00290031	0.00477976	35372.5
283	52.7	19.6244	70.5203	0.00187448	0.00288451	0.00475899	35153.7
283	52.8	19.729	70.4151	0.00187086	0.00287089	0.00474174	34961.9
283	52.9	19.8333	70.31	0.00186856	0.0028594	0.00472796	34796.6
283	53	19.9374	70.2051	0.00186757	0.00285003	0.0047176	34657.2
283	53.1	20.0414	70.1004	0.00186789	0.00284273	0.00471062	34543.4
283	53.2	20.1452	69.9959	0.00186951	0.00283748	0.00470699	34454.8
283	53.3	20.2487	69.8916	0.00187242	0.00283426	0.00470668	34391.1
283	53.4	20.3521	69.7874	0.00187663	0.00283305	0.00470968	34351.9
283	53.5	20.4552	69.6835	0.00188214	0.00283384	0.00471598	34337.2
283	53.6	20.5582	69.5799	0.00188895	0.00283662	0.00472557	34346.7
283	53.7	20.6608	69.4764	0.00189707	0.00284138	0.00473845	34380.3
283	53.8	20.7633	69.3732	0.00190651	0.00284814	0.00475464	34438
283	53.9	20.8655	69.2702	0.00191728	0.00285688	0.00477416	34519.8
283	54	20.9675	69.1674	0.0019294	0.00286761	0.00479701	34625.8
283	54.1	21.0692	69.0649	0.00194289	0.00288036	0.00482325	34755.9
283	54.2	21.1707	68.9627	0.00195776	0.00289513	0.00485289	34910.4
283	54.3	21.2718	68.8607	0.00197404	0.00291195	0.00488599	35089.5
283	54.4	21.3728	68.759	0.00199175	0.00293083	0.00492258	35293.4
283	54.5	21.4734	68.6575	0.00201093	0.00295181	0.00496274	35522.3
283	54.6	21.5737	68.5563	0.0020316	0.00297491	0.00500652	35776.6
283	54.7	21.6738	68.4555	0.00205381	0.00300019	0.00505399	36056.8
283	54.8	21.7735	68.3549	0.00207758	0.00302766	0.00510524	36363.2
283	54.9	21.873	68.2546	0.00210296	0.00305739	0.00516035	36696.4
283	55	21.9721	68.1546	0.00212999	0.00308941	0.0052194	37056.8
283	55.1	22.0708	68.0549	0.00215872	0.00312379	0.00528251	37445.1
283	55.2	22.1693	67.9556	0.00218921	0.00316058	0.00534979	37862
283	55.3	22.2674	67.8566	0.00222149	0.00319984	0.00542134	38308.1
283	55.4	22.3651	67.7579	0.00225564	0.00324165	0.00549729	38784.2
283	55.5	22.4624	67.6596	0.00229172	0.00328607	0.00557779	39291.1
283	55.6	22.5594	67.5617	0.00232978	0.00333319	0.00566297	39829.8
283	55.7	22.656	67.4641	0.0023699	0.00338309	0.005753	40401.2
283	55.8	22.7522	67.3669	0.00241216	0.00343587	0.00584803	41006.3
283	55.9	22.848	67.2701	0.00245664	0.0034916	0.00594824	41646.3
283	56	22.9433	67.1738	0.00250341	0.00355041	0.00605382	42322.2
283	56.1	23.0382	67.0778	0.00255256	0.00361239	0.00616496	43035.3
283	56.2	23.1327	66.9822	0.0026042	0.00367767	0.00628187	43787
283	56.3	23.2267	66.8871	0.00265842	0.00374637	0.00640479	44578.6
283	56.4	23.3202	66.7925	0.00271532	0.00381861	0.00653393	45411.7
283	56.5	23.4133	66.6983	0.00277501	0.00389453	0.00666955	46287.7
283	56.6	23.5058	66.6046	0.00283762	0.00397429	0.00681191	47208.5
283	56.7	23.5978	66.5114	0.00290327	0.00405802	0.00696129	48175.7
283	56.8	23.6892	66.4187	0.00297208	0.00414591	0.00711798	49191.2
283	56.9	23.7801	66.3265	0.00304419	0.00423811	0.0072823	50257
283	57	23.8704	66.2349	0.00311975	0.00433482	0.00745457	51375.2
283	57.1	23.9602	66.1438	0.00319892	0.00443621	0.00763513	52548
283	57.2	24.0492	66.0534	0.00328184	0.00454251	0.00782435	53777.7
283	57.3	24.1377	65.9635	0.0033687	0.00465391	0.00802261	55066.8
283	57.4	24.2255	65.8742	0.00345968	0.00477064	0.00823032	56417.8
283	57.5	24.3126	65.7856	0.00355495	0.00489295	0.00844789	57833.5
283	57.6	24.399	65.6977	0.00365472	0.00502107	0.00867579	59316.8
283	57.7	24.4847	65.6104	0.0037592	0.00515528	0.00891448	60870.7
283	57.8	24.5696	65.5239	0.0038686	0.00529585	0.00916445	62498.4
283	57.9	24.6537	65.4381	0.00398316	0.00544308	0.00942624	64203.3
283	58	24.737	65.3531	0.00410312	0.00559726	0.00970038	65988.8
285	0	100	0	1.25e-06	0	1.25e-06	0
285	0.1	100	2.08201e-06	9.04189e-07	3.66037e-07	1.27023e-06	1.77937
285	0.2	100	7.03615e-06	8.95013e-07	5.88742e-07	1.48376e-06	4.49294
285	0.3	100	1.41484e-05	1.12631e-06	8.03927e-07	1.93024e-06	7.1051
285	0.4	100	2.37415e-05	1.52297e-06	1.08205e-06	2.60502e-06	9.96688
285	0.5	100	3.66777e-05	2.07752e-06	1.46357e-06	3.5411e-06	13.592
285	0.6	99.9999	5.42025e-05	2.82896e-06	1.98618e-06	4.81514e-06	18.4553
285	0.7	99.9999	7.79943e-05	3.84661e-06	2.69833e-06	6.54495e-06	25.063
285	0.8	99.9999	0.000110315	5.2277e-06	3.66668e-06	8.89439e-06	34.0502
285	0.9	99.9998	0.000154228	7.10384e-06	4.98265e-06	1.20865e-05	46.2678
285	1	99.9998	0.000213894	9.65317e-06	6.77085e-06	1.6424e-05	62.8719
285	1.1	99.9997	0.000294966	1.31174e-05	9.20076e-06	2.23182e-05	85.4352
285	1.2	99.9996	0.000405126	1.78249e-05	1.25027e-05	3.03276e-05	116.096
285	1.3	99.9994	0.000554812	2.42218e-05	1.69896e-05	4.12114e-05	157.76
285	1.4	99.9992	0.00075821	3.29144e-05	2.30867e-05	5.60011e-05	214.376
285	1.5	99.9989	0.00103459	4.47264e-05	3.1372e-05	7.60984e-05	291.31
285	1.6	99.9985	0.00141016	6.07774e-05	4.26305e-05	0.000103408	395.854
285	1.7	99.9979	0.00192049	8.25884e-05	5.79293e-05	0.000140518	537.914
285	1.8	99.9971	0.00261395	0.000112226	7.87183e-05	0.000190945	730.956
285	1.9	99.9961	0.00355626	0.0001525	0.000106968	0.000259468	993.272
285	2	99.9947	0.0048367	0.000207226	0.000145354	0.00035258	1349.72
285	2.1	99.9928	0.00657662	0.000281588	0.000197516	0.000479104	1834.09
285	2.2	99.9902	0.00894084	0.000382632	0.000268395	0.000651027	2492.26
285	2.3	99.9867	0.0121534	0.00051993	0.000364706	0.000884635	3386.6
285	2.4	99.9819	0.0165184	0.000706483	0.000495573	0.00120206	4601.84
285	2.5	99.9753	0.0224495	0.000959953	0.000673391	0.00163334	6253.1
285	2.6	99.9665	0.0305079	0.00130433	0.000914997	0.00221933	8496.75
285	2.7	99.9545	0.0414564	0.00177219	0.00124326	0.00301545	11545.2
285	2.8	99.9381	0.0563304	0.00240775	0.00168924	0.00409699	15687
285	2.9	99.9159	0.0765356	0.00327104	0.0022951	0.00556614	21314
285	3	99.8858	0.10398	0.00444345	0.00311808	0.00756154	28958
285	3.1	99.8448	0.14125	0.00603538	0.00423584	0.0102712	39341
285	3.2	99.7892	0.191853	0.00819629	0.00575369	0.01395	53442.2
285	3.3	99.7138	0.260539	0.0111285	0.00781431	0.0189428	72589.5
285	3.4	99.6114	0.353732	0.0151051	0.0106109	0.0257159	98581.3
285	3.5	99.4726	0.480105	0.0204944	0.0144044	0.0348988	133851
285	3.6	99.2845	0.651345	0.0277912	0.0195473	0.0473385	181687
285	3.7	99.0298	0.883147	0.037658	0.0265134	0.0641714	246522
285	3.8	98.6855	1.1965	0.0509762	0.0359384	0.0869146	334314
285	3.9	98.221	1.61931	0.0689104	0.0486705	0.117581	453044
285	4	97.5957	2.18838	0.0929822	0.065834	0.158816	613341
285	4.1	96.7569	2.95174	0.125151	0.0889057	0.214056	829260
285	4.2	95.6366	3.97105	0.167885	0.119801	0.287686	1.1192e+06
285	4.3	94.1496	5.32387	0.224203	0.160959	0.385163	1.50691e+06
285	4.4	92.1915	7.10479	0.297628	0.215413	0.513041	2.02244e+06
285	4.5	89.6406	9.42414	0.39198	0.286793	0.678773	2.70283e+06
285	4.6	86.364	12.4022	0.510896	0.37922	0.890116	3.59183e+06
285	4.7	82.2312	16.1562	0.65695	0.496974	1.15392	4.73818e+06
285	4.8	77.1396	20.7779	0.830274	0.643849	1.47412	6.19098e+06
285	4.9	71.049	26.3013	1.02678	0.822087	1.84887	7.99128e+06
285	5	64.0227	32.6655	1.2364	1.03092	2.26732	1.0159e+07
285	5.1	56.2603	39.6859	1.44228	1.26497	2.70725	1.26758e+07
285	5.2	48.1015	47.0508	1.62199	1.51308	3.13506	1.54685e+07
285	5.3	39.9852	54.3607	1.75164	1.75836	3.51	1.83984e+07
285	5.4	32.3649	61.2052	1.81209	1.98011	3.79221	2.1266e+07
285	5.5	25.6103	67.2531	1.79483	2.15753	3.95237	2.3836e+07
285	5.6	19.9368	72.3148	1.70461	2.27405	3.97866	2.58785e+07
285	5.7	15.3903	76.3544	1.55743	2.3208	3.87823	2.72148e+07
285	5.8	11.8838	79.4559	1.37518	2.29786	3.67304	2.77511e+07
285	5.9	9.25555	81.7686	1.17967	2.21313	3.3928	2.74896e+07
285	6	7.3237	83.4584	0.988454	2.07965	3.0681	2.65168e+07
285	6.1	5.92042	84.6773	0.813197	1.91254	2.72574	2.49755e+07
285	6.2	4.90761	85.5495	0.659965	1.72647	2.38643	2.30335e+07
285	6.3	4.17916	86.17	0.530558	1.534	2.06456	2.08564e+07
285	6.4	3.65694	86.6086	0.424016	1.34489	1.7689	1.85891e+07
285	6.5	3.28483	86.9151	0.337897	1.16597	1.50386	1.63467e+07
285	6.6	3.02296	87.1248	0.269176	1.00151	1.27069	1.42121e+07
285	6.7	2.84308	87.2627	0.214797	0.853719	1.06852	1.22391e+07
285	6.8	2.72508	87.3465	0.171977	0.723253	0.89523	1.0457e+07
285	6.9	2.65453	87.3889	0.138324	0.609709	0.748032	8.87685e+06
285	7	2.62094	87.3991	0.11186	0.512015	0.623875	7.49627e+06
285	7.1	2.61656	87.3839	0.0909994	0.428724	0.519724	6.30438e+06
285	7.2	2.63558	87.3485	0.0744882	0.358231	0.432719	5.28525e+06
285	7.3	2.67357	87.2965	0.0613509	0.298911	0.360262	4.42055e+06
285	7.4	2.72711	87.2312	0.0508344	0.249218	0.300053	3.69139e+06
285	7.5	2.79347	87.1547	0.04236	0.207733	0.250093	3.0795e+06
285	7.6	2.87052	87.069	0.0354848	0.173186	0.208671	2.56794e+06
285	7.7	2.95651	86.9756	0.029869	0.144467	0.174336	2.14144e+06
285	7.8	3.05001	86.8757	0.0252521	0.120619	0.145871	1.78657e+06
285	7.9	3.14984	86.7704	0.0214329	0.100825	0.122258	1.49168e+06
285	8	3.25503	86.6605	0.0182558	0.0843967	0.102653	1.24681e+06
285	8.1	3.36476	86.5466	0.0155991	0.0707571	0.0863562	1.0435e+06
285	8.2	3.47834	86.4295	0.0133673	0.0594245	0.0727918	874668
285	8.3	3.5952	86.3096	0.0114847	0.0499994	0.0614841	734383
285	8.4	3.71483	86.1873	0.00989078	0.042151	0.0520418	617714
285	8.5	3.83683	86.0629	0.0085369	0.0356062	0.0441431	520573
285	8.6	3.96083	85.9369	0.00738356	0.0301398	0.0375233	439582
285	8.7	4.08654	85.8094	0.00639847	0.0255663	0.0319648	371952
285	8.8	4.21368	85.6807	0.00555509	0.021733	0.0272881	315387
285	8.9	4.34205	85.551	0.00483148	0.0185141	0.0233455	267991
285	9	4.47145	85.4204	0.00420939	0.0158057	0.0200151	228204
285	9.1	4.60171	85.2891	0.00367356	0.0135225	0.017196	194742
285	9.2	4.7327	85.1572	0.00321123	0.0115937	0.014805	166542
285	9.3	4.86429	85.0249	0.00281164	0.00996119	0.0127728	142731
285	9.4	4.99637	84.8921	0.00246571	0.00857655	0.0110423	122584
285	9.5	5.12887	84.7589	0.00216576	0.00739979	0.00956555	105504
285	9.6	5.26169	84.6256	0.00190529	0.00639767	0.00830296	90993.1
285	9.7	5.39477	84.492	0.00167876	0.00554257	0.00722132	78641.1
285	9.8	5.52806	84.3583	0.00148144	0.00481145	0.0062929	68105.3
285	9.9	5.66149	84.2245	0.00130933	0.00418512	0.00549445	59100.7
285	10	5.79503	84.0906	0.00115898	0.00364749	0.00480647	51389.4
285	10.1	5.92864	83.9567	0.00102746	0.00318512	0.00421258	44772.8
285	10.2	6.06228	83.8227	0.000912236	0.00278671	0.00369895	39084.5
285	10.3	6.19593	83.6889	0.000811153	0.00244276	0.00325392	34184.8
285	10.4	6.32956	83.555	0.000722349	0.00214528	0.00286763	29956.3
285	10.5	6.46314	83.4212	0.000644224	0.00188751	0.00253174	26300.3
285	10.6	6.59666	83.2875	0.000575398	0.00166375	0.00223915	23133.4
285	10.7	6.73011	83.1539	0.00051468	0.00146916	0.00198384	20385.2
285	10.8	6.86345	83.0204	0.000461041	0.00129965	0.00176069	17996.1
285	10.9	6.99669	82.8871	0.000413593	0.00115171	0.0015653	15915.3
285	11	7.12981	82.7538	0.000371563	0.00102239	0.00139395	14100.1
285	11.1	7.2628	82.6208	0.000334282	0.000909144	0.00124343	12513.6
285	11.2	7.39565	82.4878	0.000301171	0.000809815	0.00111099	11124.8
285	11.3	7.52836	82.355	0.000271723	0.000722547	0.00099427	9907.03
285	11.4	7.66091	82.2224	0.000245499	0.000645751	0.00089125	8837.37
285	11.5	7.7933	82.0899	0.000222115	0.000578062	0.000800178	7896.31
285	11.6	7.92553	81.9576	0.000201237	0.000518306	0.000719544	7067.06
285	11.7	8.05758	81.8255	0.000182573	0.000465471	0.000648044	6335.16
285	11.8	8.18947	81.6936	0.000165867	0.000418683	0.000584549	5688.18
285	11.9	8.32117	81.5618	0.000150893	0.000377187	0.00052808	5115.39
285	12	8.4527	81.4303	0.000137457	0.000340329	0.000477786	4607.5
285	12.1	8.58404	81.2989	0.000125385	0.000307543	0.000432928	4156.47
285	12.2	8.7152	81.1677	0.000114524	0.000278337	0.000392861	3755.36
285	12.3	8.84617	81.0367	0.000104743	0.000252281	0.000357024	3398.11
285	12.4	8.97695	80.9059	9.59225e-05	0.000229004	0.000324926	3079.47
285	12.5	9.10753	80.7753	8.79591e-05	0.000208179	0.000296139	2794.86
285	12.6	9.23793	80.6448	8.0761e-05	0.000189523	0.000270284	2540.28
285	12.7	9.36813	80.5146	7.4247e-05	0.000172788	0.000247035	2312.26
285	12.8	9.49813	80.3846	6.83453e-05	0.000157754	0.000226099	2107.74
285	12.9	9.62794	80.2548	6.29923e-05	0.000144231	0.000207223	1924.06
285	13	9.75754	80.1251	5.81314e-05	0.000132052	0.000190183	1758.86
285	13.1	9.88695	79.9957	5.37125e-05	0.000121068	0.00017478	1610.1
285	13.2	10.0162	79.8665	4.96909e-05	0.00011115	0.000160841	1475.97
285	13.3	10.1452	79.7375	4.60269e-05	0.000102183	0.00014821	1354.87
285	13.4	10.274	79.6086	4.26851e-05	9.40655e-05	0.000136751	1245.4
285	13.5	10.4026	79.48	3.96339e-05	8.67084e-05	0.000126342	1146.32
285	13.6	10.531	79.3516	3.68451e-05	8.00322e-05	0.000116877	1056.52
285	13.7	10.6592	79.2234	3.42934e-05	7.39667e-05	0.00010826	975.056
285	13.8	10.7872	79.0953	3.19563e-05	6.84496e-05	0.000100406	901.049
285	13.9	10.915	78.9675	2.98135e-05	6.34254e-05	9.32389e-05	833.743
285	14	11.0426	78.8399	2.7847e-05	5.88449e-05	8.66919e-05	772.458
285	14.1	11.17	78.7125	2.60404e-05	5.46642e-05	8.07046e-05	716.592
285	14.2	11.2972	78.5853	2.43791e-05	5.08441e-05	7.52232e-05	665.608
285	14.3	11.4243	78.4583	2.285e-05	4.73497e-05	7.01997e-05	619.028
285	14.4	11.551	78.3315	2.14411e-05	4.41499e-05	6.5591e-05	576.425
285	14.5	11.6776	78.2049	2.01419e-05	4.12165e-05	6.13585e-05	537.416
285	14.6	11.804	78.0785	1.89427e-05	3.85247e-05	5.74674e-05	501.662
285	14.7	11.9302	77.9523	1.78347e-05	3.6052e-05	5.38867e-05	468.854
285	14.8	12.0562	77.8263	1.68101e-05	3.37783e-05	5.05884e-05	438.72
285	14.9	12.182	77.7005	1.58619e-05	3.16854e-05	4.75472e-05	411.013
285	15	12.3076	77.5749	1.49835e-05	2.9757e-05	4.47405e-05	385.513
285	15.1	12.433	77.4495	1.41691e-05	2.79786e-05	4.21477e-05	362.02
285	15.2	12.5582	77.3243	1.34135e-05	2.63369e-05	3.97504e-05	340.356
285	15.3	12.6832	77.1993	1.27117e-05	2.48199e-05	3.75317e-05	320.359
285	15.4	12.808	77.0745	1.20596e-05	2.34169e-05	3.54765e-05	301.883
285	15.5	12.9326	76.9499	1.1453e-05	2.21183e-05	3.35712e-05	284.797
285	15.6	13.057	76.8255	1.08883e-05	2.0915e-05	3.18033e-05	268.982
285	15.7	13.1811	76.7013	1.03623e-05	1.97993e-05	3.01616e-05	254.331
285	15.8	13.3051	76.5773	9.87198e-06	1.87637e-05	2.86357e-05	240.746
285	15.9	13.4289	76.4535	9.41455e-06	1.78019e-05	2.72164e-05	228.139
285	16	13.5525	76.3299	8.98753e-06	1.69077e-05	2.58953e-05	216.43
285	16.1	13.6759	76.2065	8.58863e-06	1.60759e-05	2.46645e-05	205.546
285	16.2	13.7991	76.0833	8.21575e-06	1.53013e-05	2.35171e-05	195.42
285	16.3	13.9221	75.9603	7.86697e-06	1.45796e-05	2.24466e-05	185.994
285	16.4	14.0449	75.8375	7.54054e-06	1.39067e-05	2.14472e-05	177.211
285	16.5	14.1675	75.7149	7.23484e-06	1.32788e-05	2.05136e-05	169.022
285	16.6	14.2899	75.5925	6.9484e-06	1.26925e-05	1.96409e-05	161.381
285	16.7	14.4121	75.4703	6.67986e-06	1.21446e-05	1.88245e-05	154.247
285	16.8	14.5341	75.3483	6.42797e-06	1.16324e-05	1.80604e-05	147.581
285	16.9	14.6559	75.2265	6.19159e-06	1.11532e-05	1.73448e-05	141.35
285	17	14.7775	75.1049	5.96966e-06	1.07046e-05	1.66742e-05	135.52
285	17.1	14.899	74.9834	5.7612e-06	1.02844e-05	1.60456e-05	130.062
285	17.2	15.0202	74.8622	5.56533e-06	9.89061e-06	1.54559e-05	124.951
285	17.3	15.1412	74.7412	5.38122e-06	9.52139e-06	1.49026e-05	120.162
285	17.4	15.2621	74.6203	5.20811e-06	9.17504e-06	1.43831e-05	115.671
285	17.5	15.3827	74.4997	5.04529e-06	8.84999e-06	1.38953e-05	111.458
285	17.6	15.5031	74.3793	4.89212e-06	8.5448e-06	1.34369e-05	107.505
285	17.7	15.6234	74.259	4.74799e-06	8.25815e-06	1.30061e-05	103.794
285	17.8	15.7434	74.1389	4.61236e-06	7.98882e-06	1.26012e-05	100.308
285	17.9	15.8633	74.0191	4.48471e-06	7.7357e-06	1.22204e-05	97.033
285	18	15.983	73.8994	4.36457e-06	7.49774e-06	1.18623e-05	93.9552
285	18.1	16.1025	73.7799	4.2515e-06	7.27399e-06	1.15255e-05	91.0618
285	18.2	16.2217	73.6606	4.14508e-06	7.06356e-06	1.12086e-05	88.3413
285	18.3	16.3408	73.5416	4.04496e-06	6.86564e-06	1.09106e-05	85.7829
285	18.4	16.4597	73.4227	3.95077e-06	6.67948e-06	1.06303e-05	83.3767
285	18.5	16.5784	73.304	3.86219e-06	6.50438e-06	1.03666e-05	81.1135
285	18.6	16.6969	73.1854	3.77893e-06	6.3397e-06	1.01186e-05	78.9849
285	18.7	16.8153	73.0671	3.7007e-06	6.18483e-06	9.88553e-06	76.9829
285	18.8	16.9334	72.949	3.62726e-06	6.03923e-06	9.66649e-06	75.1003
285	18.9	17.0513	72.831	3.55836e-06	5.90239e-06	9.46075e-06	73.3305
285	19	17.1691	72.7133	3.49378e-06	5.77383e-06	9.2676e-06	71.6671
285	19.1	17.2867	72.5957	3.43331e-06	5.65311e-06	9.08642e-06	70.1045
285	19.2	17.404	72.4784	3.37677e-06	5.53983e-06	8.9166e-06	68.6372
285	19.3	17.5212	72.3612	3.32398e-06	5.43362e-06	8.7576e-06	67.2604
285	19.4	17.6382	72.2442	3.27478e-06	5.33412e-06	8.60891e-06	65.9694
285	19.5	17.755	72.1274	3.22902e-06	5.24102e-06	8.47004e-06	64.7601
285	19.6	17.8716	72.0108	3.18656e-06	5.154e-06	8.34057e-06	63.6285
285	19.7	17.988	71.8943	3.14728e-06	5.07281e-06	8.22009e-06	62.571
285	19.8	18.1043	71.7781	3.11105e-06	4.99719e-06	8.10823e-06	61.5843
285	19.9	18.2203	71.662	3.07777e-06	4.92689e-06	8.00466e-06	60.6652
285	20	18.3362	71.5462	3.04734e-06	4.86171e-06	7.90904e-06	59.8109
285	20.1	18.4519	71.4305	3.01966e-06	4.80144e-06	7.8211e-06	59.0187
285	20.2	18.5673	71.315	2.99467e-06	4.7459e-06	7.74056e-06	58.2863
285	20.3	18.6826	71.1997	2.97227e-06	4.69492e-06	7.66719e-06	57.6113
285	20.4	18.7978	71.0846	2.95241e-06	4.64834e-06	7.60076e-06	56.9918
285	20.5	18.9127	70.9697	2.93503e-06	4.60604e-06	7.54106e-06	56.4257
285	20.6	19.0274	70.8549	2.92006e-06	4.56787e-06	7.48793e-06	55.9116
285	20.7	19.142	70.7404	2.90747e-06	4.53372e-06	7.44119e-06	55.4478
285	20.8	19.2564	70.626	2.89722e-06	4.50348e-06	7.4007e-06	55.0327
285	20.9	19.3705	70.5118	2.88925e-06	4.47707e-06	7.36633e-06	54.6653
285	21	19.4845	70.3978	2.88356e-06	4.4544e-06	7.33796e-06	54.3442
285	21.1	19.5984	70.284	2.8801e-06	4.43539e-06	7.31549e-06	54.0686
285	21.2	19.712	70.1704	2.87887e-06	4.41998e-06	7.29885e-06	53.8376
285	21.3	19.8254	70.0569	2.87985e-06	4.40811e-06	7.28796e-06	53.6502
285	21.4	19.9387	69.9436	2.88303e-06	4.39974e-06	7.28277e-06	53.5059
285	21.5	20.0518	69.8306	2.88841e-06	4.39483e-06	7.28325e-06	53.4041
285	21.6	20.1647	69.7176	2.89599e-06	4.39336e-06	7.28935e-06	53.3443
285	21.7	20.2774	69.6049	2.90578e-06	4.39529e-06	7.30107e-06	53.3263
285	21.8	20.3899	69.4924	2.91779e-06	4.40063e-06	7.31842e-06	53.3497
285	21.9	20.5023	69.38	2.93203e-06	4.40936e-06	7.34139e-06	53.4144
285	22	20.6145	69.2679	2.94852e-06	4.42149e-06	7.37001e-06	53.5203
285	22.1	20.7265	69.1559	2.96731e-06	4.43703e-06	7.40433e-06	53.6675
285	22.2	20.8383	69.0441	2.98841e-06	4.45599e-06	7.4444e-06	53.8561
285	22.3	20.9499	68.9324	3.01186e-06	4.47841e-06	7.49027e-06	54.0863
285	22.4	21.0613	68.821	3.03771e-06	4.50432e-06	7.54204e-06	54.3585
285	22.5	21.1726	68.7097	3.06601e-06	4.53377e-06	7.59977e-06	54.6731
285	22.6	21.2837	68.5986	3.0968e-06	4.56679e-06	7.66359e-06	55.0306
285	22.7	21.3946	68.4877	3.13015e-06	4.60346e-06	7.73362e-06	55.4317
285	22.8	21.5053	68.377	3.16613e-06	4.64384e-06	7.80997e-06	55.877
285	22.9	21.6159	68.2664	3.2048e-06	4.688e-06	7.8928e-06	56.3673
285	23	21.7263	68.1561	3.24625e-06	4.73604e-06	7.98228e-06	56.9036
285	23.1	21.8364	68.0459	3.29055e-06	4.78803e-06	8.07858e-06	57.487
285	23.2	21.9465	67.9359	3.3378e-06	4.8441e-06	8.1819e-06	58.1185
285	23.3	22.0563	67.826	3.38811e-06	4.90435e-06	8.29245e-06	58.7994
285	23.4	22.1659	67.7164	3.44156e-06	4.96889e-06	8.41045e-06	59.5311
285	23.5	22.2754	67.6069	3.49828e-06	5.03787e-06	8.53615e-06	60.3149
285	23.6	22.3847	67.4976	3.55839e-06	5.11143e-06	8.66982e-06	61.1527
285	23.7	22.4939	67.3885	3.62203e-06	5.18972e-06	8.81175e-06	62.0461
285	23.8	22.6028	67.2795	3.68933e-06	5.27291e-06	8.96224e-06	62.997
285	23.9	22.7116	67.1707	3.76043e-06	5.36119e-06	9.12162e-06	64.0074
285	24	22.8202	67.0621	3.83551e-06	5.45473e-06	9.29024e-06	65.0796
285	24.1	22.9286	66.9537	3.91474e-06	5.55375e-06	9.46849e-06	66.2158
285	24.2	23.0368	66.8455	3.99828e-06	5.65847e-06	9.65675e-06	67.4185
285	24.3	23.1449	66.7374	4.08635e-06	5.76912e-06	9.85547e-06	68.6904
285	24.4	23.2528	66.6295	4.17914e-06	5.88596e-06	1.00651e-05	70.0345
285	24.5	23.3605	66.5218	4.27687e-06	6.00925e-06	1.02861e-05	71.4536
285	24.6	23.4681	66.4142	4.37979e-06	6.13928e-06	1.05191e-05	72.9512
285	24.7	23.5754	66.3069	4.48813e-06	6.27635e-06	1.07645e-05	74.5306
285	24.8	23.6826	66.1997	4.60217e-06	6.42079e-06	1.1023e-05	76.1956
285	24.9	23.7896	66.0927	4.7222e-06	6.57295e-06	1.12951e-05	77.9502
285	25	23.8965	65.9858	4.8485e-06	6.73319e-06	1.15817e-05	79.7985
285	25.1	24.0032	65.8791	4.9814e-06	6.90191e-06	1.18833e-05	81.7451
285	25.2	24.1097	65.7726	5.12124e-06	7.07953e-06	1.22008e-05	83.7946
285	25.3	24.216	65.6663	5.2684e-06	7.26649e-06	1.25349e-05	85.9523
285	25.4	24.3222	65.5601	5.42324e-06	7.46327e-06	1.28865e-05	88.2235
285	25.5	24.4281	65.4541	5.5862e-06	7.67037e-06	1.32566e-05	90.614
285	25.6	24.534	65.3483	5.7577e-06	7.88834e-06	1.3646e-05	93.13
285	25.7	24.6396	65.2427	5.93821e-06	8.11773e-06	1.40559e-05	95.7779
285	25.8	24.7451	65.1372	6.12823e-06	8.35917e-06	1.44874e-05	98.5647
285	25.9	24.8504	65.0319	6.32829e-06	8.6133e-06	1.49416e-05	101.498
285	26	24.9555	64.9268	6.53897e-06	8.88082e-06	1.54198e-05	104.585
285	26.1	25.0604	64.8218	6.76085e-06	9.16246e-06	1.59233e-05	107.836
285	26.2	25.1652	64.717	6.9946e-06	9.45901e-06	1.64536e-05	111.257
285	26.3	25.2698	64.6124	7.24088e-06	9.77131e-06	1.70122e-05	114.86
285	26.4	25.3743	64.508	7.50044e-06	1.01003e-05	1.76007e-05	118.655
285	26.5	25.4786	64.4037	7.77405e-06	1.04468e-05	1.82208e-05	122.651
285	26.6	25.5827	64.2996	8.06255e-06	1.08119e-05	1.88745e-05	126.862
285	26.7	25.6866	64.1957	8.36683e-06	1.11968e-05	1.95636e-05	131.299
285	26.8	25.7904	64.0919	8.68783e-06	1.16025e-05	2.02903e-05	135.975
285	26.9	25.894	63.9883	9.02659e-06	1.20303e-05	2.10569e-05	140.904
285	27	25.9974	63.8849	9.38417e-06	1.24814e-05	2.18656e-05	146.102
285	27.1	26.1006	63.7816	9.76174e-06	1.29574e-05	2.27192e-05	151.585
285	27.2	26.2037	63.6785	1.01605e-05	1.34598e-05	2.36203e-05	157.369
285	27.3	26.3067	63.5756	1.05819e-05	1.399e-05	2.45719e-05	163.473
285	27.4	26.4094	63.4728	1.10272e-05	1.45499e-05	2.55771e-05	169.916
285	27.5	26.512	63.3702	1.14981e-05	1.51412e-05	2.66393e-05	176.72
285	27.6	26.6144	63.2678	1.1996e-05	1.5766e-05	2.7762e-05	183.907
285	27.7	26.7167	63.1655	1.25228e-05	1.64264e-05	2.89492e-05	191.5
285	27.8	26.8187	63.0635	1.30804e-05	1.71245e-05	3.02049e-05	199.525
285	27.9	26.9207	62.9615	1.36707e-05	1.78629e-05	3.15336e-05	208.01
285	28	27.0224	62.8598	1.42958e-05	1.8644e-05	3.29399e-05	216.984
285	28.1	27.124	62.7582	1.49581e-05	1.94707e-05	3.44289e-05	226.477
285	28.2	27.2254	62.6568	1.56601e-05	2.0346e-05	3.60061e-05	236.525
285	28.3	27.3266	62.5555	1.64044e-05	2.12729e-05	3.76772e-05	247.163
285	28.4	27.4277	62.4544	1.71937e-05	2.22548e-05	3.94486e-05	258.429
285	28.5	27.5286	62.3535	1.80313e-05	2.32956e-05	4.13269e-05	270.365
285	28.6	27.6294	62.2528	1.89203e-05	2.4399e-05	4.33193e-05	283.015
285	28.7	27.73	62.1522	1.98643e-05	2.55693e-05	4.54335e-05	296.427
285	28.8	27.8304	62.0518	2.0867e-05	2.6811e-05	4.7678e-05	310.653
285	28.9	27.9306	61.9515	2.19326e-05	2.81289e-05	5.00615e-05	325.747
285	29	28.0307	61.8514	2.30653e-05	2.95283e-05	5.25937e-05	341.768
285	29.1	28.1306	61.7515	2.427e-05	3.10148e-05	5.52849e-05	358.78
285	29.2	28.2303	61.6517	2.55517e-05	3.25944e-05	5.81461e-05	376.85
285	29.3	28.3299	61.5521	2.69158e-05	3.42736e-05	6.11894e-05	396.053
285	29.4	28.4293	61.4527	2.83683e-05	3.60593e-05	6.44276e-05	416.467
285	29.5	28.5286	61.3535	2.99154e-05	3.79591e-05	6.78745e-05	438.177
285	29.6	28.6276	61.2544	3.1564e-05	3.99811e-05	7.15451e-05	461.275
285	29.7	28.7266	61.1555	3.33214e-05	4.21339e-05	7.54554e-05	485.858
285	29.8	28.8253	61.0567	3.51957e-05	4.4427e-05	7.96227e-05	512.034
285	29.9	28.9239	60.9581	3.71953e-05	4.68705e-05	8.40658e-05	539.915
285	30	29.0223	60.8597	3.93295e-05	4.94753e-05	8.88049e-05	569.626
285	30.1	29.1205	60.7614	4.16084e-05	5.22532e-05	9.38616e-05	601.298
285	30.2	29.2186	60.6634	4.40426e-05	5.52168e-05	9.92594e-05	635.076
285	30.3	29.3165	60.5654	4.66439e-05	5.83799e-05	0.000105024	671.113
285	30.4	29.4142	60.4677	4.94249e-05	6.17572e-05	0.000111182	709.577
[truncated: 12,693 more rows]

## Sheet: Fig 6
A				B				C				D
Model	RMSE	tinf		Model	RMSE	tinf		Model	RMSE	tinf		Model	RMSE	tinf
ALL	30.589	est		ALL	53.178	est		ALL	56.1937	est		ALL	54.2284	est
beta	29.416	est		beta	45.5142	est		beta	30.125	est		beta	44.8704	est
beta_delta	28.3983	est		beta_delta	45.5789	est		beta_delta	43.1374	est		beta_delta	41.0254	est
beta_phi	32.0341	est		beta_phi	38.8644	est		beta_phi	35.6803	est		beta_phi	55.5465	est
beta_pi	26.073	est		beta_pi	25.3375	est		beta_pi	27.1471	est		beta_pi	33.8882	est
beta_rho	27.9826	est		beta_rho	28.5857	est		beta_rho	32.2343	est		beta_rho	41.566	est
delta	29.869	est		delta	48.2788	est		delta	68.7746	est		delta	58.1899	est
delta_phi	30.8445	est		delta_phi	47.176	est		delta_phi	47.9431	est		delta_phi	54.1962	est
delta_rho	27.4067	est		delta_rho	28.1568	est		delta_rho	46.4277	est		delta_rho	52.9672	est
phi	31.8529	est		phi	52.0266	est		phi	51.6535	est		phi	53.7313	est
pi	29.3644	est		pi	47.7637	est		pi	54.307	est		pi	50.7039	est
pi_delta	28.0407	est		pi_delta	34.6401	est		pi_delta	51.0022	est		pi_delta	55.5162	est
pi_phi	31.3224	est		pi_phi	48.0416	est		pi_phi	51.261	est		pi_phi	52.6355	est
pi_rho	27.4599	est		pi_rho	27.2018	est		pi_rho	51.5444	est		pi_rho	43.9734	est
rho	27.1002	est		rho	48.9349	est		rho	50.9803	est		rho	52.7304	est
rho_phi	29.8969	est		rho_phi	31.8285	est		rho_phi	34.2427	est		rho_phi	31.8936	est
ALL	26.1291	zero		ALL	57.5284	zero		ALL	54.2265	zero		ALL	56.879	zero
beta	25.3025	zero		beta	26.2704	zero		beta	59.2246	zero		beta	38.7917	zero
beta_delta	25.3262	zero		beta_delta	25.2597	zero		beta_delta	25.1468	zero		beta_delta	38.2919	zero
beta_phi	27.8842	zero		beta_phi	27.4971	zero		beta_phi	36.5673	zero		beta_phi	33.6404	zero
beta_pi	25.165	zero		beta_pi	25.3158	zero		beta_pi	26.88	zero		beta_pi	26.5659	zero
beta_rho	25.2002	zero		beta_rho	25.4973	zero		beta_rho	25.0008	zero		beta_rho	35.4265	zero
delta	25.2731	zero		delta	25.1833	zero		delta	25.8233	zero		delta	34.6415	zero
delta_phi	28.2134	zero		delta_phi	28.0291	zero		delta_phi	28.0131	zero		delta_phi	30.9018	zero
delta_rho	26.0402	zero		delta_rho	25.3365	zero		delta_rho	25.7462	zero		delta_rho	27.193	zero
phi	27.4917	zero		phi	57.91	zero		phi	53.8403	zero		phi	61.2289	zero
pi	25.1466	zero		pi	54.2207	zero		pi	54.6534	zero		pi	51.3049	zero
pi_delta	25.1869	zero		pi_delta	25.6643	zero		pi_delta	24.8926	zero		pi_delta	34.4828	zero
pi_phi	27.835	zero		pi_phi	32.3582	zero		pi_phi	54.9835	zero		pi_phi	31.2552	zero
pi_rho	25.2385	zero		pi_rho	25.4067	zero		pi_rho	24.8781	zero		pi_rho	32.1123	zero
rho	25.7885	zero		rho	25.4195	zero		rho	25.5489	zero		rho	48.6081	zero
rho_phi	28.4185	zero		rho_phi	27.5432	zero		rho_phi	27.9522	zero		rho_phi	28.7227	zero
												ALL	54.426	5dpi
												beta	48.2385	5dpi
												beta_delta	36.9332	5dpi
												beta_phi	40.544	5dpi
												beta_pi	36.8529	5dpi
												beta_rho	35.7522	5dpi
												delta	41.2042	5dpi
												delta_phi	39.0343	5dpi
												delta_rho	43.1893	5dpi
												phi	64.9113	5dpi
												pi	41.1738	5dpi
												pi_delta	42.4577	5dpi
												pi_phi	39.0398	5dpi
												pi_rho	42.3904	5dpi
												rho	50.5314	5dpi
												rho_phi	38.5058	5dpi

## Sheet: Fig 7
estimated parameter	Fixed parameter	Value	tinf
tinf	ALL	3.17535	est
tinf	beta	2.1614	est
tinf	beta_delta	1.88325	est
tinf	beta_phi	1.385	est
tinf	beta_pi	-0.11005	est
tinf	beta_rho	0.9405	est
tinf	delta	3.4375	est
tinf	delta_phi	2.54358	est
tinf	delta_rho	1.8511	est
tinf	phi	2.92632	est
tinf	pi	3.01152	est
tinf	pi_delta	2.64995	est
tinf	pi_phi	2.77802	est
tinf	pi_rho	1.67423	est
logrho	ALL	-0.9833	est
logrho	beta	-2.3452	est
logrho	beta_delta	-2.05043	est
logrho	beta_phi	-2.4291	est
logrho	beta_pi	-1.8233	est
logrho	delta	-0.695725	est
logrho	delta_phi	-2.41133	est
logrho	phi	-3.15115	est
logrho	pi	-0.940975	est
logrho	pi_delta	-1.17647	est
logrho	pi_phi	-2.9952	est
logrho	ALL	-8.66285	zero
logrho	beta	-1.5029	zero
logrho	beta_delta	-1.56583	zero
logrho	beta_phi	-2.4158	zero
logrho	beta_pi	-1.85062	zero
logrho	delta	-1.5359	zero
logrho	delta_phi	-1.814	zero
logrho	phi	-4.51045	zero
logrho	pi	-6.58905	zero
logrho	pi_delta	-1.55567	zero
logrho	pi_phi	-3.66657	zero
logrho	ALL	-2.8211	5dpi
logrho	beta	-0.8522	5dpi
logrho	beta_delta	-1.932	5dpi
logrho	beta_phi	-2.2567	5dpi
logrho	beta_pi	-2.1061	5dpi
logrho	delta	-0.8859	5dpi
logrho	delta_phi	-1.9845	5dpi
logrho	phi	-3.7085	5dpi
logrho	pi	-0.7708	5dpi
logrho	pi_delta	-0.9149	5dpi
logrho	pi_phi	-2.3062	5dpi
pi	ALL	117.623	est
pi	beta	669.296	est
pi	beta_delta	410.139	est
pi	beta_phi	1450.91	est
pi	beta_rho	240.677	est
pi	delta	81.5032	est
pi	delta_phi	559.341	est
pi	delta_rho	293.73	est
pi	phi	114.784	est
pi	ALL	191.206	zero
pi	beta	464.374	zero
pi	beta_delta	168.361	zero
pi	beta_phi	166.682	zero
pi	beta_rho	160.058	zero
pi	delta	106.506	zero
pi	delta_phi	243.081	zero
pi	delta_rho	187.19	zero
pi	phi	537.819	zero
pi	ALL	128.399	5dpi
pi	beta	677.191	5dpi
pi	beta_delta	254.46	5dpi
pi	beta_phi	310.831	5dpi
pi	beta_rho	239.15	5dpi
pi	delta	94.9984	5dpi
pi	delta_phi	272.031	5dpi
pi	delta_rho	174.59	5dpi
pi	phi	7669.92	5dpi
logphi	ALL	-7.25223	est
logphi	beta	-5.29015	est
logphi	beta_delta	-5.8271	est
logphi	beta_pi	-6.0207	est
logphi	beta_rho	-6.0555	est
logphi	delta	-6.8803	est
logphi	delta_rho	-6.37057	est
logphi	pi	-7.25188	est
logphi	pi_delta	-6.57372	est
logphi	pi_rho	-6.54713	est
logphi	ALL	-8.29537	zero
logphi	beta	-6.81867	zero
logphi	beta_delta	-6.2195	zero
logphi	beta_pi	-5.86365	zero
logphi	beta_rho	-6.04167	zero
logphi	delta	-6.33427	zero
logphi	delta_rho	-5.8457	zero
logphi	pi	-8.64138	zero
logphi	pi_delta	-6.1976	zero
logphi	pi_rho	-5.99908	zero
logphi	ALL	-8.919	5dpi
logphi	beta	-7.6265	5dpi
logphi	beta_delta	-5.7617	5dpi
logphi	beta_pi	-5.1167	5dpi
logphi	beta_rho	-5.6975	5dpi
logphi	delta	-7.5924	5dpi
logphi	delta_rho	-6.7345	5dpi
logphi	pi	-7.5287	5dpi
logphi	pi_delta	-7.6061	5dpi
logphi	pi_rho	-6.8374	5dpi
logbeta	ALL	-6.295	est
logbeta	delta	-5.3	est
logbeta	delta_phi	-7.6275	est
logbeta	delta_rho	-7.575	est
logbeta	phi	-5.9975	est
logbeta	pi	-6.7025	est
logbeta	pi_delta	-6.855	est
logbeta	pi_phi	-6.47	est
logbeta	pi_rho	-7.03333	est
logbeta	ALL	-7.06	zero
logbeta	delta	-7.7675	zero
logbeta	delta_phi	-8.0925	zero
logbeta	delta_rho	-8.055	zero
logbeta	phi	-7.285	zero
logbeta	pi	-7.2075	zero
logbeta	pi_delta	-7.9475	zero
logbeta	pi_phi	-7.6125	zero
logbeta	pi_rho	-7.96	zero
logbeta	ALL	-6.071	5dpi
logbeta	delta	-7.3307	5dpi
logbeta	delta_phi	-7.9825	5dpi
logbeta	delta_rho	-7.6002	5dpi
logbeta	phi	-7.3952	5dpi
logbeta	pi	-7.5181	5dpi
logbeta	pi_delta	-7.4712	5dpi
logbeta	pi_phi	-7.7008	5dpi
logbeta	pi_rho	-7.5367	5dpi
delta	ALL	2.25545	est
delta	beta	2.21123	est
delta	beta_phi	2.12383	est
delta	beta_pi	2.35012	est
delta	beta_rho	2.64577	est
delta	phi	1.78242	est
delta	pi	2.73015	est
delta	pi_phi	1.9312	est
delta	pi_rho	2.29375	est
delta	rho	2.1306	est
delta	rho_phi	2.89938	est
delta	ALL	1.36843	zero
delta	beta	2.2163	zero
delta	beta_phi	1.87855	zero
delta	beta_pi	2.454	zero
delta	beta_rho	2.44525	zero
delta	phi	1.17982	zero
delta	pi	2.06902	zero
delta	pi_phi	1.88053	zero
delta	pi_rho	2.47492	zero
delta	rho	2.47575	zero
delta	rho_phi	2.6933	zero
delta	ALL	1.2715	5dpi
delta	beta	2.9224	5dpi
delta	beta_phi	2.1352	5dpi
delta	beta_pi	1.7443	5dpi
delta	beta_rho	3.0137	5dpi
delta	phi	1.9861	5dpi
delta	pi	3.0167	5dpi
delta	pi_phi	1.9063	5dpi
delta	pi_rho	2.4581	5dpi
delta	rho	2.4281	5dpi
delta	rho_phi	3.7141	5dpi

## Sheet: Fig 8
beta	pi	RMSE
1e-10	1	152.427
1e-10	5	136.227
1e-10	10	129.172
1e-10	25	119.561
1e-10	50	111.8
1e-10	75	106.895
1e-10	100	103.175
1e-10	150	97.4902
1e-10	200	93.0811
1e-10	250	89.4271
1e-10	500	77.7929
1e-10	750	71.3276
1e-10	1000	66.2259
1e-10	1500	59.3749
1e-10	3000	50.3467
1e-10	5000	42.6092
5e-10	1	152.232
5e-10	5	135.285
5e-10	10	127.334
5e-10	25	115.23
5e-10	50	103.873
5e-10	75	96.0192
5e-10	100	89.9679
5e-10	150	82.3618
5e-10	200	76.4225
5e-10	250	71.6087
5e-10	500	59.5105
5e-10	750	52.4407
5e-10	1000	47.1278
5e-10	1500	40.1591
5e-10	3000	34.4848
5e-10	5000	38.6991
1e-09	1	151.99
1e-09	5	134.129
1e-09	10	125.119
1e-09	25	110.314
1e-09	50	95.8874
1e-09	75	87.3427
1e-09	100	81.4428
1e-09	150	71.8274
1e-09	200	65.7188
1e-09	250	62.4558
1e-09	500	49.5885
1e-09	750	42.1158
1e-09	1000	37.3392
1e-09	1500	34.756
1e-09	3000	40.1405
1e-09	5000	46.9968
5e-09	1	150.084
5e-09	5	125.632
5e-09	10	110.278
5e-09	25	87.1679
5e-09	50	69.2519
5e-09	75	62.2879
5e-09	100	55.9945
5e-09	150	47.1614
5e-09	200	41.3448
5e-09	250	38.0722
5e-09	500	36.1727
5e-09	750	41.4191
5e-09	1000	44.6501
5e-09	1500	50.8265
5e-09	3000	51.3048
5e-09	5000	54.9294
1e-08	1	147.776
1e-08	5	116.69
1e-08	10	98.3533
1e-08	25	73.3635
1e-08	50	58.9206
1e-08	75	49.7699
1e-08	100	43.5016
1e-08	150	37.2988
1e-08	200	35.8078
1e-08	250	35.8513
1e-08	500	43.8323
1e-08	750	45.0619
1e-08	1000	50.0055
1e-08	1500	50.6336
1e-08	3000	52.1099
1e-08	5000	53.638
5e-08	1	131.937
5e-08	5	83.7447
5e-08	10	66.4786
5e-08	25	44.1696
5e-08	50	37.097
5e-08	75	40.4856
5e-08	100	43.2757
5e-08	150	44.9367
5e-08	200	47.9044
5e-08	250	46.7463
5e-08	500	52.57
5e-08	750	54.846
5e-08	1000	57.0333
5e-08	1500	54.2753
5e-08	3000	61.7616
5e-08	5000	63.2022
1e-07	1	117.487
1e-07	5	70.3243
1e-07	10	52.059
1e-07	25	37.8703
1e-07	50	43.4163
1e-07	75	46.3227
1e-07	100	47.9011
1e-07	150	49.7642
1e-07	200	51.1869
1e-07	250	52.4515
1e-07	500	57.6209
1e-07	750	56.838
1e-07	1000	57.6105
1e-07	1500	55.0069
1e-07	3000	54.305
1e-07	5000	63.0819
5e-07	1	77.4334
5e-07	5	40.9394
5e-07	10	42.4285
5e-07	25	45.4535
5e-07	50	48.0151
5e-07	75	50.531
5e-07	100	52.5432
5e-07	150	54.5477
5e-07	200	55.6122
5e-07	250	56.3804
5e-07	500	58.7371
5e-07	750	60.0863
5e-07	1000	58.0157
5e-07	1500	55.2204
5e-07	3000	59.895
5e-07	5000	63.2378
1e-06	1	62.375
1e-06	5	42.324
1e-06	10	44.0621
1e-06	25	46.5035
1e-06	50	50.7085
1e-06	75	52.6238
1e-06	100	53.598
1e-06	150	54.8796
1e-06	200	55.8286
1e-06	250	56.5318
1e-06	500	58.7208
1e-06	750	60.0604
1e-06	1000	59.3813
1e-06	1500	60.2318
1e-06	3000	56.8957
1e-06	5000	62.2526
5e-06	1	44.0258
5e-06	5	44.5711
5e-06	10	47.5755
5e-06	25	50.3038
5e-06	50	52.0637
5e-06	75	53.1738
5e-06	100	53.9291
5e-06	150	55.0591
5e-06	200	55.8496
5e-06	250	55.9255
5e-06	500	56.9183
5e-06	750	57.8346
5e-06	1000	53.1003
5e-06	1500	53.0827
5e-06	3000	53.7645
5e-06	5000	53.9254
